# Supplementary material for: Behavioral and transcriptomic profiling of mice null for Lphn3, a gene implicated in ADHD and addiction
Source: Mol Genet Genomic Med. 2016 Mar 4;4(3):322–43. doi: 10.1002/mgg3.207 (PMC4867566; doi:10.1002/mgg3.207)
Supplement: Supplementary file 2 — Table S4. GAGE analysis data P < 0.5. [file MGG3-4-322-s002.xlsx]

## Sheet: Supplementary Table S4
Supplementary Table S4: GAGE analysis data p<0.5
WT vs null
Kegg ID	Description	p.geomean	stat.mean	p.val	q.val	set.size	exp1	Genes
mmu04261	Adrenergic signaling in cardiomyocytes	0.0018282	2.93248	0.0018282	0.257653	139	0.0018282	Adrb1 Adrb2 Gnas Adcy1 Adcy2 Adcy3 Adcy4 Adcy5 Adcy6 Adcy7 Adcy8 Adcy9 Prkaca Prkacb Prkx Atp1a1 Atp1a2 Atp1a3 Atp1a4 Atp1b4 Atp1b1 Atp1b2 Atp1b3 Fxyd2 Slc9a1 Kcnq1 Kcne1 Atp2b1 Atp2b3 Atp2b4 Atp2b2 Scn5a Scn7a Scn1b Scn4b Cacna1c Cacna1d Cacna1f Cacna1s Cacnb1 Cacnb2 Cacnb3 Cacnb4 Cacna2d1 Cacna2d2 Cacna2d3 Cacna2d4 Cacng1 Cacng2 Cacng3 Cacng4 Cacng5 Cacng6 Cacng7 Cacng8 Calm1 Calm4 Calm3 Calm2 …
mmu04911	Insulin secretion	0.00234091	2.87178	0.00234091	0.257653	80	0.00234091	Slc2a1 Slc2a2 Gck Trpm4 Atp1a1 Atp1a2 Atp1a3 Atp1a4 Atp1b4 Atp1b1 Atp1b2 Atp1b3 Fxyd2 Abcc8 Kcnj11 Cacna1c Cacna1d Cacna1f Cacna1s Camk2d Camk2g Camk2b Camk2a Kcnma1 Kcnu1 Kcnmb1 Kcnmb2 Kcnmb3 Kcnmb4 Kcnn1 Kcnn2 Kcnn3 Kcnn4 Gcg Glp1r Gip Gpr119 Adcyap1 Adcyap1r1 Gnas Adcy1 Adcy2 Adcy3 Adcy4 Adcy5 Adcy6 Adcy7 Adcy8 Adcy9 Prkaca Prkacb Prkx Creb1 Atf2 Atf4 Creb3 Creb3l1 Creb3l2 Creb3l3 Creb3l4 Creb…
mmu04921	Oxytocin signaling pathway	0.0036858	2.69863	0.0036858	0.257653	150	0.0036858	Oxt Oxtr Gnaq Hras Kras Nras Raf1 Map2k1 Map2k2 Mapk1 Mapk3 Pla2g4e Pla2g4a Pla2g4b Pla2g4c Pla2g4d Pla2g4f Ptgs2 Map2k5 Mapk7 Jun Fos Mef2c Ccnd1 Elk1 Ryr1 Ryr2 Ryr3 Cd38 Trpm2 Kcnj2 Kcnj12 Kcnj4 Kcnj14 Plcb1 Plcb3 Plcb4 Plcb2 Prkca Prkcb Prkcg Eef2k Eef2 Cacna1c Cacna1d Cacna1f Cacna1s Cacnb1 Cacnb2 Cacnb3 Cacnb4 Cacna2d1 Cacna2d2 Cacna2d3 Cacna2d4 Cacng1 Cacng2 Cacng3 Cacng4 Cacng5 Cacng6 Cacn…
mmu05211	Renal cell carcinoma	0.00443374	2.65773	0.00443374	0.257653	66	0.00443374	Hif1a Epas1 Egln3 Egln2 Egln1 Vhl Tceb1 Tceb2 Rbx1 Gm9840 Cul2 Arnt Arnt2 Crebbp Ep300 Slc2a1 Vegfa Tgfb1 Tgfb2 Tgfb3 Pdgfb Tgfa Hgf Met Gab1 Pik3cg Pik3ca Pik3cd Pik3cb Pik3r2 Pik3r1 Pik3r5 Pik3r3 Akt1 Akt2 Akt3 Crk Crkl Rapgef1 Rap1a Rap1b Ptpn11 Grb2 Sos1 Sos2 Hras Kras Nras Araf Braf Raf1 Map2k1 Map2k2 Mapk1 Mapk3 Jun Rac1 Cdc42 Pak1 Pak2 Pak3 Pak4 Pak6 Pak7 Fh1 Flcn Ets1
mmu04721	Synaptic vesicle cycle	0.00528758	2.60191	0.00528758	0.257653	60	0.00528758	Slc32a1 Slc18a1 Slc18a2 Slc18a3 Slc17a6 Slc17a8 Slc17a7 Syt1 Vamp2 Rab3a Rims1 Stx1a Stx2 Stx3 Stx1b Stxbp1 Unc13a Unc13b Unc13c Snap25 Cplx1 Cplx2 Cplx3 Cplx4 Cacna1a Cacna1b Nsf Napa Dnm2 Dnm1 Dnm3 Clta Cltb Cltc Ap2a2 Ap2a1 Ap2b1 Ap2m1 Ap2s1 Atp6v1a Atp6v1b2 Atp6v1b1 Atp6v1c1 Atp6v1c2 Atp6v1d Atp6v1e1 Atp6v1e2 Atp6v1f Atp6v1g2 Atp6v1g1 Atp6v1g3 Atp6v0e Atp6v0e2 Atp6v0a1 Atp6v0a2 Tcirg1 Atp6v0a…
mmu03040	Spliceosome	0.00624956	2.51594	0.00624956	0.257653	126	0.00624956	Ddx46 Ddx39b Dhx16 Dhx38 Cdc40 Prpf18 Dhx8 Slu7 Dhx15 Snrpb Snrpd1 Snrpd2 Snrpd3 Snrpe Snrpf Snrpg Snrnp70 Snrpa Snrpc Prpf40b Prpf40a Rbm25 Ddx5 Tcerg1 Snrpa1 Snrpb2 Sf3a1 Sf3a2 Sf3a3 Sf3b1 Sf3b2 Sf3b3 Sf3b4 Sf3b5 Sf3b6 Phf5a Ddx42 U2af1 U2af1l4 U2af2 Puf60 Smndc1 Rbm17 Cherp U2surp Lsm2 Lsm3 Lsm4 Lsm5 Lsm6 Lsm7 Lsm8 Prpf3 Prpf4 Ppih Gm17748 Prpf31 Nhp2l1 100862468 Snrnp27 Usp39 Sart1 Zmat2 Prpf…
mmu05214	Glioma	0.00762184	2.46404	0.00762184	0.257653	61	0.00762184	Egf Tgfa Egfr Pdgfa Pdgfb Pdgfra Pdgfrb Igf1 Igf1r Plcg1 Plcg2 Calm1 Calm4 Calm3 Calm2 Calml3 Calm5 Camk2d Camk2g Camk2b Camk2a Prkca Prkcb Prkcg Shc1 Shc2 Shc3 Shc4 Grb2 Sos1 Sos2 Hras Kras Nras Araf Braf Raf1 Map2k1 Map2k2 Mapk1 Mapk3 Pik3cg Pik3ca Pik3cd Pik3cb Pik3r2 Pik3r1 Pik3r5 Pik3r3 Akt1 Akt2 Akt3 Mtor Pten Cdkn2a Mdm2 Trp53 Cdkn1a Ccnd1 Cdk4 Cdk6 Rb1 E2f1 E2f2 E2f3
mmu04964	Proximal tubule bicarbonate reclamation	0.00868689	2.49687	0.00868689	0.257653	20	0.00868689	Slc9a3 Car4 Aqp1 Car2 Slc4a4 Atp1a1 Atp1a2 Atp1a3 Atp1a4 Atp1b4 Atp1b1 Atp1b2 Atp1b3 Fxyd2 Slc38a3 Gls2 Gls Glud1 Slc25a10 Mdh1 Pck1 Pck2
mmu04012	ErbB signaling pathway	0.00937898	2.37332	0.00937898	0.257653	87	0.00937898	Egf Tgfa Areg Egfr Erbb2 Plcg1 Plcg2 Camk2d Camk2g Camk2b Camk2a Prkca Prkcb Prkcg Cbl Cblb Cblc Stat5a Stat5b Src Ptk2 Crk Crkl Abl1 Abl2 Nck1 Nck2 Pak1 Pak2 Pak3 Pak4 Pak6 Pak7 Map2k4 Map2k7 Mapk8 Mapk9 Mapk10 Jun Elk1 Btc Hbegf Ereg Erbb3 Nrg1 Nrg2 Erbb4 Shc1 Shc2 Shc3 Shc4 Grb2 Sos1 Sos2 Hras Kras Nras Araf Braf Raf1 Map2k1 Map2k2 Mapk1 Mapk3 Myc Gab1 Nrg3 Nrg4 Pik3cg Pik3ca Pik3cd Pik3cb Pik…
mmu03015	mRNA surveillance pathway	0.0098341	2.35516	0.0098341	0.257653	86	0.0098341	Ncbp1 Ncbp2 Upf3b Upf3a Rbm8a Magoh Magohb Casc3 Gm8994 Eif4a3 Gm5576 Sap18 Gm10094 Pnn Acin1 Rnps1 Alyref Alyref2 Gm4340 Nxf1 Nxf7 Nxf2 Nxf3 Nxt1 Nxt2 Ddx39b Wibg Srrm1 Rngtt Rnmt Pabpn1 Pabpn1l Nudt21 Cpsf6 Cpsf7 Papolg Papola Papolb Clp1 Pcf11 Cpsf1 Cpsf2 Cpsf3 Cpsf4 Fip1l1 Wdr33 Wdr82 Ppp1ca Ppp1cb Ppp1cc Ssu72 Cstf1 Cstf2 Cstf2t Cstf3 Sympk Msi2 Msi1 Dazap1 Pabpc1 Pabpc5 Pabpc4 Pabpc1l Pabpc…
mmu05016	Huntington's disease	0.0115864	2.28114	0.0115864	0.275968	167	0.0115864	Clta Cltb Cltc Hip1 Ap2a2 Ap2a1 Ap2b1 Ap2m1 Ap2s1 Htt Ift57 Casp8 Casp3 Grm5 Gnaq Plcb1 Plcb3 Plcb4 Plcb2 Grin1 Grin2b Itpr1 Dlg4 Tgm2 Rest Sin3a Rcor1 Hdac2 Hdac1 Polr2a Polr2b Polr2c Polr2d Polr2e Polr2f Polr2g Polr2h Polr2i Polr2l Polr2j 100862456 Bdnf Dctn1 Dctn2 Dctn4 Hap1 Dnah1 Dnah3 Dnah2 Dnali1 Dnaic1 Dnaic2 Dnal1 Dnal4 Crebbp Ep300 Taf4b Taf4a Tbp Tbpl1 Tbpl2 Sp1 Creb1 Creb3 Creb3l1 Creb…
mmu04810	Regulation of actin cytoskeleton	0.0135497	2.21825	0.0135497	0.29374	203	0.0135497	F2 F2r Cd14 Ins2 Ins1 Egf Fgf1 Fgf2 Fgf3 Fgf4 Fgf5 Fgf7 Fgf8 Fgf9 Fgf10 Fgf11 Fgf12 Fgf13 Fgf14 Fgf16 Fgf17 Fgf18 Fgf15 Fgf20 Fgf21 Fgf22 Fgf23 Fgf6 Pdgfa Pdgfb Pdgfc Pdgfd Insrr Egfr Fgfr1 Fgfr2 Fgfr3 Fgfr4 Pdgfra Pdgfrb Fn1 Itga1 Itga2 Itga2b Itga3 Itga4 Itga5 Itga6 Itga7 Itga8 Itga9 Itga10 Itga11 Itgav Itgal Itgam Itgax Itgad Itgae Itgb1 Itgb2 Itgb2l Itgb3 Itgb4 Itgb5 Itgb6 Itgb7 Itgb8 Bdkrb1 …
mmu04970	Salivary secretion	0.0158892	2.17031	0.0158892	0.29374	71	0.0158892	Adrb1 Adrb2 Adrb3 Gnas Adcy1 Adcy2 Adcy3 Adcy4 Adcy5 Adcy6 Adcy7 Adcy8 Adcy9 Prkaca Prkacb Prkx Vamp2 Adra1a Adra1b Adra1d Chrm3 Gnaq Plcb1 Plcb3 Plcb4 Plcb2 Prkca Prkcb Prkcg Itpr1 Itpr2 Itpr3 Ryr3 Calm1 Calm4 Calm3 Calm2 Calml3 Calm5 Nos1 Gucy1a3 Gucy1a2 Gucy1b2 Gucy1b3 Prkg1 Prkg2 Cd38 Bst1 Best2 Aqp5 Atp1a1 Atp1a2 Atp1a3 Atp1a4 Atp1b4 Atp1b1 Atp1b2 Atp1b3 Fxyd2 Atp2b1 Atp2b3 Atp2b4 Atp2b2 Slc…
mmu04919	Thyroid hormone signaling pathway	0.01767	2.11733	0.01767	0.29374	116	0.01767	Prkaca Prkacb Prkx Itgav Itgb3 Hras Kras Nras Raf1 Map2k1 Map2k2 Mapk1 Mapk3 Stat1 Trp53 Esr1 Thrb Ncor1 Sin3a Hdac2 Hdac1 Hdac3 Thra Rxra Rxrb Rxrg Kat2a Kat2b Ncoa1 Ncoa2 Ncoa3 Crebbp Ep300 Med4 Med12l Med12 Med13 Med13l Med14 Med16 Med17 Med24 Med27 Med30 Med1 Ccnd1 Gata4 Rcan1 Hif1a Myc Pln Wnt4 Ctnnb1 Notch1 Notch2 Notch3 Notch4 Plcb1 Plcb3 Plcb4 Plcb2 Plcd1 Plcd3 Plcd4 Plce1 Plcg1 Plcg2 Plc…
mmu04260	Cardiac muscle contraction	0.0185198	2.10684	0.0185198	0.29374	68	0.0185198	Cacna1c Cacna1d Cacna1f Cacna1s Cacnb1 Cacnb2 Cacnb3 Cacnb4 Cacna2d1 Cacna2d2 Cacna2d3 Cacna2d4 Cacng1 Cacng2 Cacng3 Cacng4 Cacng5 Cacng6 Cacng7 Cacng8 Ryr2 Tnnc1 Tnni3 Tnnt2 Tpm1 Tpm2 Tpm3 Tpm4 Actc1 Myh7 Myh6 Myl2 Myl3 Myl4 Uqcrfs1 mt-Cytb Cyc1 Uqcrc1 Uqcrc2 Uqcrh Uqcrb Uqcrq Uqcr10 Uqcr11 mt-Co3 mt-Co1 mt-Co2 Cox4i1 Cox4i2 Cox5a Cox5b Cox6a1 Cox6a2 Cox6b1 Cox6b2 Cox6c Cox7a2 Cox7a1 Cox7a2l Cox…
mmu04010	MAPK signaling pathway	0.0190444	2.07962	0.0190444	0.29374	245	0.0190444	Cacna1a Cacna1b Cacna1c Cacna1d Cacna1e Cacna1f Cacna1g Cacna1h Cacna1i Cacna1s Cacna2d1 Cacna2d2 Cacna2d3 Cacna2d4 Cacnb1 Cacnb2 Cacnb3 Cacnb4 Cacng1 Cacng2 Cacng3 Cacng4 Cacng5 Cacng6 Cacng7 Cacng8 Prkaca Prkacb Prkx Prkca Prkcb Prkcg Gna12 Gng12 100503710 Ppp3cc Ppp3ca Ppp3cb Ppp3r1 Ppp3r2 Rasgrf1 Rasgrf2 Rasgrp1 Rasgrp2 Rasgrp3 Rasgrp4 Rapgef2 Nf1 Rasa1 Rasa2 Rap1a Rap1b Ngf Bdnf Ntf3 Ntf5 Eg…
mmu04142	Lysosome	0.0198775	2.06805	0.0198775	0.29374	118	0.0198775	Atp6v0a1 Atp6v0a2 Tcirg1 Atp6v0a4 Atp6v0d1 Atp6v0d2 Atp6v1h Atp6ap1 Atp6v0c Atp6v0b Ctsa Ctsb Ctsc Ctsd Ctse Ctsf Ctsg Ctsh Ctsj Ctsk Ctsl Ctsm Ctso Ctss Ctsw Ctsz Napsa Lgmn Tpp1 Gla Glb1 Gaa Gba Idua Naga Naglu Galc Gusb Hexa Hexb Manba Man2b1 Neu1 Arsa Arsb Arsg Galns Gns Ids Sgsh Lipa Pla2g15 Dnase2a Dnase2b Smpd1 Asah1 Aga Psap Psapl1 Gm2a Ppt1 Ppt2 Lamp1 Lamp2 Lamp3 Cd68 Cd63 Scarb2 Npc1 Np…
mmu04022	cGMP-PKG signaling pathway	0.0201806	2.05854	0.0201806	0.29374	160	0.0201806	Agtr1a Agtr1b Ednra Ednrb Adra1a Adra1b Adra1d Adra2a Adra2b Adra2c Gnaq Gna11 Gna12 Gna13 Trpc6 Ppp3cc Ppp3ca Ppp3cb Ppp3r1 Ppp3r2 Mef2a Mef2b Mef2c Mef2d Nfatc1 Nfatc2 Nfatc3 Nfatc4 Srf Gata4 Nppb Npr1 Npr2 Prkg1 Prkg2 Cacna1c Cacna1d Cacna1f Cacna1s Kcnma1 Kcnu1 Kcnmb1 Kcnmb2 Kcnmb3 Kcnmb4 Slc8a1 Slc8a2 Slc8a3 Atp1a1 Atp1a2 Atp1a3 Atp1a4 Atp1b4 Atp1b1 Atp1b2 Atp1b3 Fxyd2 Atp2b1 Atp2b3 Atp2b4 A…
mmu04120	Ubiquitin mediated proteolysis	0.0230231	2.00437	0.0230231	0.304858	134	0.0230231	Uba1y Uba1 Sae1 Uba2 Uba3 Uba7 Uba6 Ube2a Ube2b Ube2c Ube2d1 Ube2e2 Ube2e3 Ube2e1 Ube2d2a Ube2d3 Ube2f Ube2g1 Ube2g2 Ube2h Ube2i Ube2j1 Ube2j2 Ube2l3 Gm10145 Gm10705 Ube2l6 Ube2m Ube2n Ube2o Ube2q1 Ube2q2 Ube2ql1 Ube2r2 Cdc34 Ube2s Ube2u Ube2w Ube2z Ube2k Birc6 Ube3a Ube3b Ube3c Smurf2 Smurf1 Itch Wwp1 Wwp2 Trip12 Nedd4 Nedd4l Huwe1 Ubr5 Herc1 Herc2 Herc3 Herc4 Ube4a Ube4b Stub1 Ppil2 Prpf19 Ubox…
mmu04912	GnRH signaling pathway	0.0232716	2.00681	0.0232716	0.304858	81	0.0232716	Gnrh1 Gnrhr Gnas Adcy1 Adcy2 Adcy3 Adcy4 Adcy5 Adcy6 Adcy7 Adcy8 Adcy9 Prkaca Prkacb Prkx Atf4 Gnaq Gna11 Plcb1 Plcb3 Plcb4 Plcb2 Itpr1 Itpr2 Itpr3 Calm1 Calm4 Calm3 Calm2 Calml3 Calm5 Camk2d Camk2g Camk2b Camk2a Cacna1c Cacna1d Cacna1f Cacna1s Map3k1 Map3k2 Map3k3 Map3k4 Map2k3 Map2k6 Mapk14 Mapk11 Mapk12 Mapk13 Mapk7 Pla2g4e Pla2g4a Pla2g4b Pla2g4c Pla2g4d Pla2g4f Pld2 Pld1 Src Cdc42 Map2k4 Map…
mmu05100	Bacterial invasion of epithelial cells	0.0245221	1.98513	0.0245221	0.305943	73	0.0245221	Cdh1 Ctnnb1 Ctnna2 Ctnna3 Ctnna1 Arhgap10 Met Gab1 Pik3r2 Pik3r1 Pik3r5 Pik3r3 Pik3cg Pik3ca Pik3cd Pik3cb Crk Crkl Dock1 Cdc42 Rac1 Was Wasl Wasf1 Wasf2 Arpc1b Arpc1a Gm5637 Arpc2 Arpc3 Arpc4 Arpc5 Arpc5l Actb Actg1 Sept1 Sept2 Sept3 Sept9 Sept12 Sept6 Sept11 Sept8 Cbl Cblb Cblc Shc1 Shc2 Shc3 Shc4 Cd2ap Dnm2 Dnm1 Dnm3 Clta Cltb Cltc Cav1 Cav2 Cav3 Cttn Hcls1 Src Ptk2 Bcar1 Pxn Fn1 Itga5 Itgb1 I…
mmu04710	Circadian rhythm	0.0289643	1.93466	0.0289643	0.330714	30	0.0289643	Csnk1d Csnk1e Per1 Per2 Per3 Cry1 Cry2 Arntl Clock Npas2 Nr1d1 Rora Rorb Rorc Bhlhe40 Bhlhe41 Rbx1 Gm9840 Cul1 Skp1a Fbxw11 Btrc Fbxl3 Prkaa1 Prkaa2 Prkab1 Prkab2 Prkag1 Prkag3 Prkag2 Creb1
mmu05161	Hepatitis B	0.0290321	1.90383	0.0290321	0.330714	128	0.0290321	Hspg2 Mapk8 Mapk9 Mapk10 Tgfb1 Tgfb2 Tgfb3 Tgfbr1 Cdkn1a Myc Egr2 Egr3 Crebbp Ep300 Fasl Fas Fadd Casp8 Ddb1 Ddb2 Map3k1 Ywhaz Ywhab Ywhaq Map2k4 Nfkbia Nfkb1 Rela Mmp9 Bcl2 Pik3cg Pik3ca Pik3cd Pik3cb Pik3r2 Pik3r1 Pik3r5 Pik3r3 Akt1 Akt2 Akt3 Chuk Ikbkb Ikbkg Bad Trp53 Pten Casp12 Apaf1 Lamtor5 Birc5 Bax Cycs Cyct Casp9 Casp3 Vdac3 Nfatc1 Nfatc2 Nfatc3 Nfatc4 Tnf Ptk2b Src Grb2 Hras Kras Nras J…
mmu04725	Cholinergic synapse	0.0370243	1.79503	0.0370243	0.365079	111	0.0370243	Chat Ache Slc18a3 Chrm1 Chrm3 Chrm5 Gnaq Gna11 Plcb1 Plcb3 Plcb4 Plcb2 Itpr1 Itpr2 Itpr3 Prkca Prkcb Prkcg Kcnq1 Kcnq2 Kcnq3 Kcnq4 Kcnq5 Kcnj2 Kcnj12 Kcnj4 Kcnj14 Chrm2 Chrm4 Gnai1 Gnai3 Gnai2 Gnao1 Gnb1 Gnb2 Gnb3 Gnb4 Gnb5 Gng2 Gng3 Gng4 Gng5 Gm15776 Gng7 Gng8 Gng10 Gng11 Gng12 100503710 Gng13 Gngt1 Gngt2 Kcnj3 Kcnj6 Hras Kras Nras Map2k1 Mapk1 Mapk3 Fos Chrna7 Chrna4 Chrnb2 Chrna3 Chrnb4 Chrna6…
mmu05031	Amphetamine addiction	0.0371199	1.80035	0.0371199	0.365079	64	0.0371199	Th Ddc Slc18a1 Slc18a2 Maoa Maob Slc6a3 Cacna1c Cacna1d Grin1 Grin2a Grin2b Grin2c Grin2d Grin3a Grin3b Gria1 Gria2 Gria3 Gria4 Drd1a Prkca Prkcb Prkcg Stx1a Camk2d Camk2g Camk2b Camk2a Calm1 Calm4 Calm3 Calm2 Calml3 Calm5 Camk4 Gnas Adcy5 Prkaca Prkacb Prkx Ppp1r1b Ppp1ca Ppp1cb Ppp1cc Creb1 Atf2 Atf4 Creb3 Creb3l1 Creb3l2 Creb3l3 Creb3l4 Creb5 Atf6b Pdyn Arc Fos Ppp3cc Ppp3ca Ppp3cb Ppp3r1 Ppp3…
mmu04130	SNARE interactions in vesicular transport	0.0378446	1.80654	0.0378446	0.365079	33	0.0378446	Stx1a Stx2 Stx3 Stx1b Stx4a Stx19 Stx11 Stx7 Stx16 Stx5a Stx17 Stx18 Vti1a Vti1b Gosr1 Gosr2 Bnip1 Stx6 Stx8 Bet1l Bet1 Use1 Snap23 Snap29 Vamp1 Vamp2 Vamp3 Vamp8 Vamp4 Vamp5 20955 Ykt6 Sec22b
mmu05215	Prostate cancer	0.0384817	1.77958	0.0384817	0.365079	86	0.0384817	Cdkn1b Cdk2 Ccne1 Ccne2 Rb1 E2f1 E2f2 E2f3 Ins2 Ins1 Pdgfa Pdgfb Pdgfc Pdgfd Egf Tgfa Igf1 Insrr Pdgfra Pdgfrb Fgfr1 Fgfr2 Egfr Erbb2 Igf1r Pik3cg Pik3ca Pik3cd Pik3cb Pik3r2 Pik3r1 Pik3r5 Pik3r3 Pten Pdpk1 Nkx3-1 Akt1 Akt2 Akt3 Casp9 Bad Foxo1 Cdkn1a Mdm2 Trp53 Gsk3b Creb1 Atf4 Creb3 Creb3l1 Creb3l2 Creb3l3 Creb3l4 Creb5 Ctnnb1 Crebbp Ep300 Tcf7 Tcf7l1 Tcf7l2 Lef1 Ccnd1 Chuk Ikbkb Ikbkg Nfkbia N…
mmu04971	Gastric acid secretion	0.039169	1.77568	0.039169	0.365079	65	0.039169	Chrm3 Gast Cckbr Gnaq Plcb1 Plcb3 Plcb4 Plcb2 Prkca Prkcb Prkcg Ezr Itpr1 Itpr2 Itpr3 Calm1 Calm4 Calm3 Calm2 Calml3 Calm5 Camk2d Camk2g Camk2b Camk2a Mylk Mylk3 Mylk2 Mylk4 Hrh2 Gnas Adcy1 Adcy2 Adcy3 Adcy4 Adcy5 Adcy6 Adcy7 Adcy8 Adcy9 Sst Sstr2 Gnai1 Gnai3 Gnai2 Prkaca Prkacb Prkx Atp4a Atp4b Kcne2 Kcnq1 Kcnj1 Kcnj2 Kcnj10 Kcnj15 Kcnj16 Cftr Kcnk2 Kcnk10 Atp1a1 Atp1a2 Atp1a3 Atp1a4 Atp1b4 Atp1…
mmu00970	Aminoacyl-tRNA biosynthesis	0.0404095	1.76697	0.0404095	0.365079	44	0.0404095	mt-Ta mt-Tr mt-Tn mt-Td mt-Tc mt-Tq mt-Te mt-Tg mt-Th mt-Ti mt-Tl2 mt-Tl1 mt-Tk mt-Tm mt-Tf mt-Tp mt-Ts2 mt-Ts1 mt-Tt mt-Tw mt-Ty mt-Tv Ears2 Eprs Qrsl1 Pet112 Gatc Qars Aars Aars2 Dars Dars2 Nars Nars2 Gars Tars Tarsl2 Tars2 Sars2 Sars Pstk Sepsecs Cars Cars2 Mars Mars2 Mtfmt Vars Vars2 Lars2 Lars Iars Iars2 Kars Rars Rars2 Pars2 Hars Hars2 Fars2 Farsa Farsb Yars Yars2 Wars Wars2
mmu04727	GABAergic synapse	0.0427853	1.72976	0.0427853	0.370744	85	0.0427853	Slc38a1 Slc38a2 Gls2 Gls Gad1 Gad2 Slc32a1 Abat Gabra1 Gabra2 Gabra3 Gabra4 Gabra5 Gabra6 Gabrb1 Gabrb3 Gabrb2 Gabrg1 Gabrg2 Gabrg3 Gabrd Gabre Gabrq Gabrp Prkaca Prkacb Prkx Src Prkca Prkcb Prkcg Hap1 Gabarapl1 Gabarap Gabarapl2 Nsf Trak2 Plcl1 Gphn Gabrr1 Gabrr2 Gabrr3 Cacna1a Cacna1b Cacna1c Cacna1d Cacna1f Cacna1s Gabbr1 Gabbr2 Gnai1 Gnai3 Gnai2 Gnao1 Gnb1 Gnb2 Gnb3 Gnb4 Gnb5 Gng2 Gng3 Gng4 G…
mmu04962	Vasopressin-regulated water reabsorption	0.0441912	1.72459	0.0441912	0.370744	42	0.0441912	Avp Avpr2 Gnas Adcy6 Adcy3 Adcy9 Prkaca Prkacb Prkx Arhgdib Arhgdia Arhgdig Creb1 Creb3 Creb3l1 Creb3l2 Creb3l3 Creb3l4 Creb5 Aqp2 Rab11a Rab11b Dync1h1 Dync2h1 Dync1i1 Dync1i2 Dync1li2 Dync1li1 Dync2li1 Dynll1 Dynll2 Dctn1 Dctn2 Dctn4 Dctn5 Dctn6 Vamp2 Nsf Stx4a Rab5a Rab5b Rab5c Aqp4 Aqp3
mmu03010	Ribosome	0.0454998	1.69664	0.0454998	0.370744	127	0.0454998	Mrps2 Mrps5 Mrps6 Mrps7 Mrps9 Mrps10 Mrps11 Mrps12 Mrps14 Mrps15 Mrps16 Mrps17 Mrps18c Mrps18a Mrps21 Rps2 Gm10420 Gm6139 Rps3 Rps3a1 Rps4x Rps5 Rps6 Rps7 Rps8 Rps9 Rps10 Rps11 Rps12 Gm4925 Rps13 Rps14 Rps15 Rps15a Rps16 100862433 Rps17 Rps18 Rps19 Rps20 Rps21 Rps23 Rps24 Rps25 Rps26 Rps27l Rps27 Rps27rt Rps27a Rps28 Rps29 Fau Rpsa Mrpl1 Mrpl2 Mrpl3 Mrpl4 Mrpl12 Mrpl9 Mrpl10 Mrpl11 Mrpl13 Mrpl14 …
mmu04510	Focal adhesion	0.0466967	1.68183	0.0466967	0.370744	199	0.0466967	Col11a1 Col11a2 Col2a1 Col3a1 Col5a1 Col5a2 Col1a1 Col1a2 Col5a3 Col24a1 Col27a1 Col4a1 Col4a2 Col4a4 Col4a6 Col4a5 Col4a3 Col6a2 Col6a1 Col6a6 Col6a3 Col6a4 Col6a5 Lama1 Lama2 Lama3 Lama5 Lama4 Lamb1 Lamb2 Lamb3 Lamc1 Lamc2 Lamc3 Chad Reln Thbs1 Comp Thbs2 Thbs3 Thbs4 Fn1 Spp1 Vtn Tnc Tnr Tnn Tnxb Vwf Ibsp Itga1 Itga2 Itga2b Itga3 Itga4 Itga5 Itga6 Itga7 Itga8 Itga9 Itga10 Itga11 Itgav Itgb1 Itg…
mmu04915	Estrogen signaling pathway	0.0490107	1.66284	0.0490107	0.377671	95	0.0490107	Esr1 Esr2 Hsp90aa1 Hsp90ab1 Hsp90b1 Fkbp4 14229 Hspa8 Hspa1l Hspa1a Hspa2 Hspa1b Fos Jun Sp1 Gper1 Gnas Src Mmp2 Mmp9 Hbegf Adcy1 Adcy2 Adcy3 Adcy4 Adcy5 Adcy6 Adcy7 Adcy8 Adcy9 Prkaca Prkacb Prkx Creb1 Atf2 Atf4 Creb3 Creb3l1 Creb3l2 Creb3l3 Creb3l4 Creb5 Atf6b Egfr Shc1 Shc2 Shc3 Shc4 Grb2 Sos1 Sos2 Hras Kras Nras Raf1 Map2k1 Map2k2 Mapk1 Mapk3 Pik3cg Pik3ca Pik3cd Pik3cb Pik3r2 Pik3r1 Pik3r5 P…
CORTEX
Kegg ID	Description	p.geomean	stat.mean	p.val	q.val	set.size	exp1	Genes
mmu04721	Synaptic vesicle cycle	0.000355656	3.48895	0.000355656	0.092115	58	0.000355656	Slc32a1 Slc18a1 Slc18a2 Slc18a3 Slc17a6 Slc17a8 Slc17a7 Syt1 Vamp2 Rab3a Rims1 Stx1a Stx2 Stx3 Stx1b Stxbp1 Unc13a Unc13b Unc13c Snap25 Cplx1 Cplx2 Cplx3 Cplx4 Cacna1a Cacna1b Nsf Napa Dnm2 Dnm1 Dnm3 Clta Cltb Cltc Ap2a2 Ap2a1 Ap2b1 Ap2m1 Ap2s1 Atp6v1a Atp6v1b2 Atp6v1b1 Atp6v1c1 Atp6v1c2 Atp6v1d Atp6v1e1 Atp6v1e2 Atp6v1f Atp6v1g2 Atp6v1g1 Atp6v1g3 Atp6v0e Atp6v0e2 Atp6v0a1 Atp6v0a2 Tcirg1 Atp6v0a…
mmu04261	Adrenergic signaling in cardiomyocytes	0.00668827	2.49121	0.00668827	0.469511	136	0.00668827	Adrb1 Adrb2 Gnas Adcy1 Adcy2 Adcy3 Adcy4 Adcy5 Adcy6 Adcy7 Adcy8 Adcy9 Prkaca Prkacb Prkx Atp1a1 Atp1a2 Atp1a3 Atp1a4 Atp1b4 Atp1b1 Atp1b2 Atp1b3 Fxyd2 Slc9a1 Kcnq1 Kcne1 Atp2b1 Atp2b3 Atp2b4 Atp2b2 Scn5a Scn7a Scn1b Scn4b Cacna1c Cacna1d Cacna1f Cacna1s Cacnb1 Cacnb2 Cacnb3 Cacnb4 Cacna2d1 Cacna2d2 Cacna2d3 Cacna2d4 Cacng1 Cacng2 Cacng3 Cacng4 Cacng5 Cacng6 Cacng7 Cacng8 Calm1 Calm4 Calm3 Calm2 …
mmu04012	ErbB signaling pathway	0.00769109	2.45043	0.00769109	0.469511	86	0.00769109	Egf Tgfa Areg Egfr Erbb2 Plcg1 Plcg2 Camk2d Camk2g Camk2b Camk2a Prkca Prkcb Prkcg Cbl Cblb Cblc Stat5a Stat5b Src Ptk2 Crk Crkl Abl1 Abl2 Nck1 Nck2 Pak1 Pak2 Pak3 Pak4 Pak6 Pak7 Map2k4 Map2k7 Mapk8 Mapk9 Mapk10 Jun Elk1 Btc Hbegf Ereg Erbb3 Nrg1 Nrg2 Erbb4 Shc1 Shc2 Shc3 Shc4 Grb2 Sos1 Sos2 Hras Kras Nras Araf Braf Raf1 Map2k1 Map2k2 Mapk1 Mapk3 Myc Gab1 Nrg3 Nrg4 Pik3cg Pik3ca Pik3cd Pik3cb Pik…
mmu04728	Dopaminergic synapse	0.0127058	2.24954	0.0127058	0.469511	121	0.0127058	Th Ddc Slc18a1 Slc18a2 Drd1a Drd5 Caly Gnaq Plcb1 Plcb3 Plcb4 Plcb2 Itpr1 Itpr2 Itpr3 Calm1 Calm4 Calm3 Calm2 Calml3 Calm5 Camk2d Camk2g Camk2b Camk2a Ppp3cc Ppp3ca Ppp3cb Prkca Prkcb Prkcg Fos Gnas Gnal Adcy5 Prkaca Prkacb Prkx Creb1 Atf2 Atf4 Creb3 Creb3l1 Creb3l2 Creb3l3 Creb3l4 Creb5 Atf6b Mapk14 Mapk11 Mapk12 Mapk13 Mapk8 Mapk9 Mapk10 Ppp1r1b Ppp1ca Ppp1cb Ppp1cc Scn1a Cacna1c Cacna1d Cacna1…
mmu04921	Oxytocin signaling pathway	0.01299	2.23848	0.01299	0.469511	145	0.01299	Oxt Oxtr Gnaq Hras Kras Nras Raf1 Map2k1 Map2k2 Mapk1 Mapk3 Pla2g4e Pla2g4a Pla2g4b Pla2g4c Pla2g4d Pla2g4f Ptgs2 Map2k5 Mapk7 Jun Fos Mef2c Ccnd1 Elk1 Ryr1 Ryr2 Ryr3 Cd38 Trpm2 Kcnj2 Kcnj12 Kcnj4 Kcnj14 Plcb1 Plcb3 Plcb4 Plcb2 Prkca Prkcb Prkcg Eef2k Eef2 Cacna1c Cacna1d Cacna1f Cacna1s Cacnb1 Cacnb2 Cacnb3 Cacnb4 Cacna2d1 Cacna2d2 Cacna2d3 Cacna2d4 Cacng1 Cacng2 Cacng3 Cacng4 Cacng5 Cacng6 Cacn…
mmu04010	MAPK signaling pathway	0.0132948	2.22457	0.0132948	0.469511	235	0.0132948	Cacna1a Cacna1b Cacna1c Cacna1d Cacna1e Cacna1f Cacna1g Cacna1h Cacna1i Cacna1s Cacna2d1 Cacna2d2 Cacna2d3 Cacna2d4 Cacnb1 Cacnb2 Cacnb3 Cacnb4 Cacng1 Cacng2 Cacng3 Cacng4 Cacng5 Cacng6 Cacng7 Cacng8 Prkaca Prkacb Prkx Prkca Prkcb Prkcg Gna12 Gng12 100503710 Ppp3cc Ppp3ca Ppp3cb Ppp3r1 Ppp3r2 Rasgrf1 Rasgrf2 Rasgrp1 Rasgrp2 Rasgrp3 Rasgrp4 Rapgef2 Nf1 Rasa1 Rasa2 Rap1a Rap1b Ngf Bdnf Ntf3 Ntf5 Eg…
mmu04144	Endocytosis	0.0144304	2.19366	0.0144304	0.469511	195	0.0144304	Tgfb1 Tgfb2 Tgfb3 Tgfbr1 Tgfbr2 Zfyve16 Zfyve9 Pml Smad2 Smad3 Tfrc Egfr Flt1 Kdr Pdgfra Fgfr2 Fgfr3 Fgfr4 Igf1r Met Ntrk1 Erbb3 Erbb4 Kit Ret Csf1r Egf Dnm2 Dnm1 Dnm3 Arf6 Pip5k1c Pip5k1b Pip5k1a Pip5kl1 Pld2 Pld1 Clta Cltb Cltc Ap2a2 Ap2a1 Ap2b1 Ap2m1 Ap2s1 Ehd2 Cbl Cblb Cblc Nedd4 Nedd4l Mdm2 Traf6 Rnf41 Itch Smurf2 Smurf1 Wwp1 Sh3kbp1 Sh3gl3 Sh3gl2 Sh3gl1 Sh3glb1 Sh3glb2 Epn1 Epn2 Epn3 Eps15 …
mmu04141	Protein processing in endoplasmic reticulum	0.014874	2.18332	0.014874	0.469511	159	0.014874	Sec61a1 Sec61a2 Sec61b Sec61g Gm10177 Gm10144 Gm15266 Sec62 Sec63 Rpn1 Rpn2 Dad1 Tusc3 Ddost Stt3a Stt3b Mogs Ckap4 Rrbp1 Sil1 Hyou1 Hspa5 Dnajb11 Dnajc1 Dnajc3 Dnajc10 Hsp90b1 Ganab Prkcsh Canx Pdia3 Calr Man1a Man1a2 Man1c1 Man1b1 Lman2 Lman1 Lman1l Preb Sar1a Sar1b Sec13 Sec31a Sec31b Sec23b Sec23a Sec24b Sec24a Sec24c Sec24d Uggt2 Uggt1 Edem1 Edem2 Edem3 P4hb Pdia4 Pdia6 Erp29 Txndc5 Ero1l Er…
mmu04530	Tight junction	0.0203159	2.05891	0.0203159	0.469511	118	0.0203159	4930412D23Rik 4930468A15Rik Cldn16 Cldn1 Cldn2 Cldn3 Cldn4 Cldn5 Cldn11 Cldn17 Cldn19 Cldn7 Cldn6 Cldn8 Cldn14 Cldn18 Cldn9 Cldn13 Cldn10 Cldn15 Cldn23 Cldn20 Cldn22 Cldn24 Ocln F11r Jam2 Jam3 Igsf5 Crb3 Mpp5 Inadl Pard6a Pard6b Pard6g Prkci Prkcz Pard3 Llgl1 Llgl2 Cdc42 Ppp2ca Ppp2cb Ppp2r1a Ppp2r1b Ppp2r2d Ppp2r2b Ppp2r2c Ppp2r2a Prkca Prkcb Prkcg Prkcd Prkce Prkch Prkcq Csnk2a1 Csnk2a2 Csnk2b …
mmu04919	Thyroid hormone signaling pathway	0.0227239	2.01227	0.0227239	0.469511	114	0.0227239	Prkaca Prkacb Prkx Itgav Itgb3 Hras Kras Nras Raf1 Map2k1 Map2k2 Mapk1 Mapk3 Stat1 Trp53 Esr1 Thrb Ncor1 Sin3a Hdac2 Hdac1 Hdac3 Thra Rxra Rxrb Rxrg Kat2a Kat2b Ncoa1 Ncoa2 Ncoa3 Crebbp Ep300 Med4 Med12l Med12 Med13 Med13l Med14 Med16 Med17 Med24 Med27 Med30 Med1 Ccnd1 Gata4 Rcan1 Hif1a Myc Pln Wnt4 Ctnnb1 Notch1 Notch2 Notch3 Notch4 Plcb1 Plcb3 Plcb4 Plcb2 Plcd1 Plcd3 Plcd4 Plce1 Plcg1 Plcg2 Plc…
mmu05031	Amphetamine addiction	0.0249145	1.9822	0.0249145	0.469511	63	0.0249145	Th Ddc Slc18a1 Slc18a2 Maoa Maob Slc6a3 Cacna1c Cacna1d Grin1 Grin2a Grin2b Grin2c Grin2d Grin3a Grin3b Gria1 Gria2 Gria3 Gria4 Drd1a Prkca Prkcb Prkcg Stx1a Camk2d Camk2g Camk2b Camk2a Calm1 Calm4 Calm3 Calm2 Calml3 Calm5 Camk4 Gnas Adcy5 Prkaca Prkacb Prkx Ppp1r1b Ppp1ca Ppp1cb Ppp1cc Creb1 Atf2 Atf4 Creb3 Creb3l1 Creb3l2 Creb3l3 Creb3l4 Creb5 Atf6b Pdyn Arc Fos Ppp3cc Ppp3ca Ppp3cb Ppp3r1 Ppp3…
mmu04910	Insulin signaling pathway	0.0323321	1.85606	0.0323321	0.469511	128	0.0323321	Ins2 Ins1 Insr Irs1 Irs2 Irs3 Irs4 Pik3r2 Pik3r1 Pik3r5 Pik3r3 Pik3cg Pik3ca Pik3cd Pik3cb Pdpk1 Akt1 Akt2 Akt3 Gsk3b Gys1 Gys2 Ppp1ca Ppp1cb Ppp1cc Ppp1r3a Ppp1r3c Ppp1r3b Ppp1r3d Ppp1r3e Ppp1r3f Phkg1 Phkg2 Phka2 Phka1 Phkb Calm1 Calm4 Calm3 Calm2 Calml3 Calm5 Pygm Pygb Pygl Pde3a Pde3b Prkaca Prkacb Prkx Prkar1a Prkar2a Prkar2b Prkar1b Lipe Prkci Prkcz Slc2a4 Flot2 Flot1 Sh2b2 Sorbs1 Cbl Cblb …
mmu04722	Neurotrophin signaling pathway	0.0328552	1.84941	0.0328552	0.469511	115	0.0328552	Ngf Bdnf Ntf5 Ntf3 Ntrk1 Ntrk2 Ntrk3 Sh2b2 Sh2b1 Sh2b3 Grb2 Sos1 Sos2 Hras Kras Nras Raf1 Braf Map2k1 Map2k2 Mapk1 Mapk3 Rps6ka3 Rps6ka1 Rps6ka2 Rps6ka6 Rps6ka5 Atf4 Bcl2 Kidins220 Frs2 Crk Crkl Rapgef1 Rap1a Rap1b Map3k3 Map2k5 Mapk7 Mapk14 Mapk11 Mapk12 Mapk13 Mapkapk2 Shc1 Shc2 Shc3 Shc4 Gab1 Pik3r2 Pik3r1 Pik3r5 Pik3r3 Pik3cg Pik3ca Pik3cd Pik3cb Akt1 Akt2 Akt3 Nfkbib Nfkbia Nfkbie Nfkb1 Rela…
mmu05214	Glioma	0.0340371	1.84302	0.0340371	0.469511	61	0.0340371	Egf Tgfa Egfr Pdgfa Pdgfb Pdgfra Pdgfrb Igf1 Igf1r Plcg1 Plcg2 Calm1 Calm4 Calm3 Calm2 Calml3 Calm5 Camk2d Camk2g Camk2b Camk2a Prkca Prkcb Prkcg Shc1 Shc2 Shc3 Shc4 Grb2 Sos1 Sos2 Hras Kras Nras Araf Braf Raf1 Map2k1 Map2k2 Mapk1 Mapk3 Pik3cg Pik3ca Pik3cd Pik3cb Pik3r2 Pik3r1 Pik3r5 Pik3r3 Akt1 Akt2 Akt3 Mtor Pten Cdkn2a Mdm2 Trp53 Cdkn1a Ccnd1 Cdk4 Cdk6 Rb1 E2f1 E2f2 E2f3
mmu03015	mRNA surveillance pathway	0.0351831	1.82148	0.0351831	0.469511	84	0.0351831	Ncbp1 Ncbp2 Upf3b Upf3a Rbm8a Magoh Magohb Casc3 Gm8994 Eif4a3 Gm5576 Sap18 Gm10094 Pnn Acin1 Rnps1 Alyref Alyref2 Gm4340 Nxf1 Nxf7 Nxf2 Nxf3 Nxt1 Nxt2 Ddx39b Wibg Srrm1 Rngtt Rnmt Pabpn1 Pabpn1l Nudt21 Cpsf6 Cpsf7 Papolg Papola Papolb Clp1 Pcf11 Cpsf1 Cpsf2 Cpsf3 Cpsf4 Fip1l1 Wdr33 Wdr82 Ppp1ca Ppp1cb Ppp1cc Ssu72 Cstf1 Cstf2 Cstf2t Cstf3 Sympk Msi2 Msi1 Dazap1 Pabpc1 Pabpc5 Pabpc4 Pabpc1l Pabpc…
mmu05132	Salmonella infection	0.0356071	1.81969	0.0356071	0.469511	66	0.0356071	Cd14 Tlr4 Lbp Myd88 Tlr5 Nlrc4 Pycard Casp1 Rac1 Cdc42 Rhog Mapk14 Mapk11 Mapk12 Mapk13 Mapk1 Mapk3 Mapk8 Mapk9 Mapk10 Fos Jun Nfkb1 Rela Il18 Il1b Il1a Il6 Ccl3 Ccl4 Cxcl1 Cxcl2 Cxcl3 Csf2 Wasf1 Wasf2 Was Wasl Arpc5 Arpc5l Arpc4 Arpc3 Arpc1b Arpc1a Gm5637 Arpc2 Tjp1 Actb Actg1 Pkn1 Pkn3 Pkn2 Rock1 Rock2 Plekhm2 Klc1 Klc2 Klc3 Klc4 Rab7 5430435G22Rik Rilp Dync1h1 Dync2h1 Dync1i1 Dync1i2 Dync1li2 …
mmu04964	Proximal tubule bicarbonate reclamation	0.0365522	1.85229	0.0365522	0.469511	20	0.0365522	Slc9a3 Car4 Aqp1 Car2 Slc4a4 Atp1a1 Atp1a2 Atp1a3 Atp1a4 Atp1b4 Atp1b1 Atp1b2 Atp1b3 Fxyd2 Slc38a3 Gls2 Gls Glud1 Slc25a10 Mdh1 Pck1 Pck2
mmu05016	Huntington's disease	0.0375296	1.78583	0.0375296	0.469511	164	0.0375296	Clta Cltb Cltc Hip1 Ap2a2 Ap2a1 Ap2b1 Ap2m1 Ap2s1 Htt Ift57 Casp8 Casp3 Grm5 Gnaq Plcb1 Plcb3 Plcb4 Plcb2 Grin1 Grin2b Itpr1 Dlg4 Tgm2 Rest Sin3a Rcor1 Hdac2 Hdac1 Polr2a Polr2b Polr2c Polr2d Polr2e Polr2f Polr2g Polr2h Polr2i Polr2l Polr2j 100862456 Bdnf Dctn1 Dctn2 Dctn4 Hap1 Dnah1 Dnah3 Dnah2 Dnali1 Dnaic1 Dnaic2 Dnal1 Dnal4 Crebbp Ep300 Taf4b Taf4a Tbp Tbpl1 Tbpl2 Sp1 Creb1 Creb3 Creb3l1 Creb…
mmu04713	Circadian entrainment	0.0376314	1.78971	0.0376314	0.469511	89	0.0376314	Grin1 Grin2a Grin2b Grin2c Grin2d Calm1 Calm4 Calm3 Calm2 Calml3 Calm5 Camk2d Camk2g Camk2b Camk2a Nos1 Mapk1 Mapk3 Rps6ka5 Creb1 Itpr1 Itpr3 Ryr1 Ryr2 Ryr3 Nos1ap Rasd1 Gnai1 Gnai3 Gnai2 Gnao1 Gnb1 Gnb2 Gnb3 Gnb4 Gnb5 Gng2 Gng3 Gng4 Gng5 Gm15776 Gng7 Gng8 Gng10 Gng11 Gng12 100503710 Gng13 Gngt1 Gngt2 Gria1 Gria2 Gria3 Gria4 Cacna1g Cacna1h Cacna1i Adcyap1r1 Gnas Adcy1 Adcy2 Adcy3 Adcy4 Adcy5 Adc…
mmu05100	Bacterial invasion of epithelial cells	0.0378155	1.78983	0.0378155	0.469511	72	0.0378155	Cdh1 Ctnnb1 Ctnna2 Ctnna3 Ctnna1 Arhgap10 Met Gab1 Pik3r2 Pik3r1 Pik3r5 Pik3r3 Pik3cg Pik3ca Pik3cd Pik3cb Crk Crkl Dock1 Cdc42 Rac1 Was Wasl Wasf1 Wasf2 Arpc1b Arpc1a Gm5637 Arpc2 Arpc3 Arpc4 Arpc5 Arpc5l Actb Actg1 Sept1 Sept2 Sept3 Sept9 Sept12 Sept6 Sept11 Sept8 Cbl Cblb Cblc Shc1 Shc2 Shc3 Shc4 Cd2ap Dnm2 Dnm1 Dnm3 Clta Cltb Cltc Cav1 Cav2 Cav3 Cttn Hcls1 Src Ptk2 Bcar1 Pxn Fn1 Itga5 Itgb1 I…
mmu04723	Retrograde endocannabinoid signaling	0.0398227	1.76271	0.0398227	0.469511	93	0.0398227	Slc17a6 Slc17a8 Slc17a7 Gria1 Gria2 Gria3 Gria4 Cacna1c Cacna1d Cacna1f Cacna1s Grm1 Grm5 Gnaq Plcb1 Plcb3 Plcb4 Plcb2 Itpr1 Itpr2 Itpr3 Napepld Prkca Prkcb Prkcg Dagla Daglb Ptgs2 Abhd6 Faah Cnr1 Gnai1 Gnai3 Gnai2 Gnao1 Gnb1 Gnb2 Gnb3 Gnb4 Gnb5 Gng2 Gng3 Gng4 Gng5 Gm15776 Gng7 Gng8 Gng10 Gng11 Gng12 100503710 Gng13 Gngt1 Gngt2 Kcnj3 Kcnj6 Kcnj9 Kcnj5 Cacna1a Cacna1b Mapk1 Mapk3 Mapk8 Mapk9 Mapk1…
mmu04724	Glutamatergic synapse	0.0406237	1.7519	0.0406237	0.469511	107	0.0406237	Slc38a1 Slc38a2 Gls2 Gls Slc17a6 Slc17a8 Slc17a7 Grik1 Grik2 Grik3 Grik4 Grik5 Gria1 Gria2 Gria3 Gria4 Grin1 Grin2a Grin2b Grin2c Grin2d Grin3a Grin3b Ppp3cc Ppp3ca Ppp3cb Ppp3r1 Ppp3r2 Dlg4 Dlgap1 Shank3 Shank1 Shank2 Trpc1 Grm1 Grm5 Homer2 Homer1 Homer3 Gnaq Plcb1 Plcb3 Plcb4 Plcb2 Prkca Prkcb Prkcg Itpr1 Itpr2 Itpr3 Pla2g4e Pla2g4a Pla2g4b Pla2g4c Pla2g4d Pla2g4f Pld2 Pld1 Mapk1 Mapk3 Gnas Adc…
mmu05211	Renal cell carcinoma	0.0459555	1.69794	0.0459555	0.469511	66	0.0459555	Hif1a Epas1 Egln3 Egln2 Egln1 Vhl Tceb1 Tceb2 Rbx1 Gm9840 Cul2 Arnt Arnt2 Crebbp Ep300 Slc2a1 Vegfa Tgfb1 Tgfb2 Tgfb3 Pdgfb Tgfa Hgf Met Gab1 Pik3cg Pik3ca Pik3cd Pik3cb Pik3r2 Pik3r1 Pik3r5 Pik3r3 Akt1 Akt2 Akt3 Crk Crkl Rapgef1 Rap1a Rap1b Ptpn11 Grb2 Sos1 Sos2 Hras Kras Nras Araf Braf Raf1 Map2k1 Map2k2 Mapk1 Mapk3 Jun Rac1 Cdc42 Pak1 Pak2 Pak3 Pak4 Pak6 Pak7 Fh1 Flcn Ets1
mmu05033	Nicotine addiction	0.0479992	1.69086	0.0479992	0.469511	34	0.0479992	Slc32a1 Chrna6 Cacna1a Cacna1b Chrna4 Chrnb2 Gabra1 Gabra2 Gabra3 Gabra4 Gabra5 Gabra6 Gabrb1 Gabrb3 Gabrb2 Gabrg1 Gabrg2 Gabrg3 Gabrd Gabre Gabrq Gabrp Gabrr1 Gabrr2 Gabrr3 Slc17a6 Slc17a8 Slc17a7 Chrna7 Grin1 Grin2a Grin2b Grin2c Grin2d Grin3a Grin3b Gria1 Gria2 Gria3 Gria4
mmu04022	cGMP-PKG signaling pathway	0.0481182	1.6686	0.0481182	0.469511	154	0.0481182	Agtr1a Agtr1b Ednra Ednrb Adra1a Adra1b Adra1d Adra2a Adra2b Adra2c Gnaq Gna11 Gna12 Gna13 Trpc6 Ppp3cc Ppp3ca Ppp3cb Ppp3r1 Ppp3r2 Mef2a Mef2b Mef2c Mef2d Nfatc1 Nfatc2 Nfatc3 Nfatc4 Srf Gata4 Nppb Npr1 Npr2 Prkg1 Prkg2 Cacna1c Cacna1d Cacna1f Cacna1s Kcnma1 Kcnu1 Kcnmb1 Kcnmb2 Kcnmb3 Kcnmb4 Slc8a1 Slc8a2 Slc8a3 Atp1a1 Atp1a2 Atp1a3 Atp1a4 Atp1b4 Atp1b1 Atp1b2 Atp1b3 Fxyd2 Atp2b1 Atp2b3 Atp2b4 A…
mmu05205	Proteoglycans in cancer	0.0486884	1.6617	0.0486884	0.469511	204	0.0486884	Cd44 Src Cttn Hcls1 Erbb2 Grb2 Hras Kras Nras Rras Rras2 Mras Braf Raf1 Araf Map2k1 Map2k2 Mapk1 Mapk3 Rac1 Iqgap1 Cdc42 Elk1 Esr1 Ccnd1 Actb Actg1 Flna Flnb Flnc Pak1 Tiam1 Arhgef1 Rhoa 4930544G11Rik Rock1 Rock2 Ank1 Ank3 Ank2 Gab1 Pik3cg Pik3ca Pik3cd Pik3cb Pik3r2 Pik3r1 Pik3r5 Pik3r3 Akt1 Akt2 Akt3 Slc9a1 Ppp1ca Ppp1cb Ppp1cc Ppp1r12a Ppp1r12b Ppp1r12c Arhgef12 Plce1 Itpr1 Itpr2 Itpr3 Camk2d …
HIPP
Kegg ID	Description	p.geomean	stat.mean	p.val	q.val	set.size	exp1	Genes
mmu04142	Lysosome	0.00792132	2.43141	0.00792132	0.742745	114	0.00792132	Atp6v0a1 Atp6v0a2 Tcirg1 Atp6v0a4 Atp6v0d1 Atp6v0d2 Atp6v1h Atp6ap1 Atp6v0c Atp6v0b Ctsa Ctsb Ctsc Ctsd Ctse Ctsf Ctsg Ctsh Ctsj Ctsk Ctsl Ctsm Ctso Ctss Ctsw Ctsz Napsa Lgmn Tpp1 Gla Glb1 Gaa Gba Idua Naga Naglu Galc Gusb Hexa Hexb Manba Man2b1 Neu1 Arsa Arsb Arsg Galns Gns Ids Sgsh Lipa Pla2g15 Dnase2a Dnase2b Smpd1 Asah1 Aga Psap Psapl1 Gm2a Ppt1 Ppt2 Lamp1 Lamp2 Lamp3 Cd68 Cd63 Scarb2 Npc1 Np…
mmu04141	Protein processing in endoplasmic reticulum	0.00847483	2.40045	0.00847483	0.742745	160	0.00847483	Sec61a1 Sec61a2 Sec61b Sec61g Gm10177 Gm10144 Gm15266 Sec62 Sec63 Rpn1 Rpn2 Dad1 Tusc3 Ddost Stt3a Stt3b Mogs Ckap4 Rrbp1 Sil1 Hyou1 Hspa5 Dnajb11 Dnajc1 Dnajc3 Dnajc10 Hsp90b1 Ganab Prkcsh Canx Pdia3 Calr Man1a Man1a2 Man1c1 Man1b1 Lman2 Lman1 Lman1l Preb Sar1a Sar1b Sec13 Sec31a Sec31b Sec23b Sec23a Sec24b Sec24a Sec24c Sec24d Uggt2 Uggt1 Edem1 Edem2 Edem3 P4hb Pdia4 Pdia6 Erp29 Txndc5 Ero1l Er…
mmu00020	Citrate cycle (TCA cycle)	0.0141263	2.25355	0.0141263	0.742745	29	0.0141263	Cs Csl Acly Aco2 Aco1 Idh1 Idh2 Idh3g Idh3a Idh3b 4933405O20Rik Ogdh Ogdhl Dlst Dld Suclg1 Suclg2 Sucla2 Sdha Sdhb Sdhc Sdhd Fh1 Mdh1 Mdh2 Pcx Pck1 Pck2 Pdha1 Pdha2 Pdhb Dlat
mmu03040	Spliceosome	0.0260102	1.95254	0.0260102	0.742745	126	0.0260102	Ddx46 Ddx39b Dhx16 Dhx38 Cdc40 Prpf18 Dhx8 Slu7 Dhx15 Snrpb Snrpd1 Snrpd2 Snrpd3 Snrpe Snrpf Snrpg Snrnp70 Snrpa Snrpc Prpf40b Prpf40a Rbm25 Ddx5 Tcerg1 Snrpa1 Snrpb2 Sf3a1 Sf3a2 Sf3a3 Sf3b1 Sf3b2 Sf3b3 Sf3b4 Sf3b5 Sf3b6 Phf5a Ddx42 U2af1 U2af1l4 U2af2 Puf60 Smndc1 Rbm17 Cherp U2surp Lsm2 Lsm3 Lsm4 Lsm5 Lsm6 Lsm7 Lsm8 Prpf3 Prpf4 Ppih Gm17748 Prpf31 Nhp2l1 100862468 Snrnp27 Usp39 Sart1 Zmat2 Prpf…
mmu00630	Glyoxylate and dicarboxylate metabolism	0.0312511	1.90924	0.0312511	0.742745	24	0.0312511	Mdh1 Mdh2 Cs Csl Aco2 Aco1 Acat2 Acat1 Mcee Pcca Pccb Mut Hao2 Hao1 Cat Grhpr Pgp Agxt Glul Shmt1 Shmt2 Gcsh Hyi Glyctk Hoga1 Afmid
mmu00970	Aminoacyl-tRNA biosynthesis	0.0355611	1.82805	0.0355611	0.742745	44	0.0355611	mt-Ta mt-Tr mt-Tn mt-Td mt-Tc mt-Tq mt-Te mt-Tg mt-Th mt-Ti mt-Tl2 mt-Tl1 mt-Tk mt-Tm mt-Tf mt-Tp mt-Ts2 mt-Ts1 mt-Tt mt-Tw mt-Ty mt-Tv Ears2 Eprs Qrsl1 Pet112 Gatc Qars Aars Aars2 Dars Dars2 Nars Nars2 Gars Tars Tarsl2 Tars2 Sars2 Sars Pstk Sepsecs Cars Cars2 Mars Mars2 Mtfmt Vars Vars2 Lars2 Lars Iars Iars2 Kars Rars Rars2 Pars2 Hars Hars2 Fars2 Farsa Farsb Yars Yars2 Wars Wars2
mmu05202	Transcriptional misregulation in cancer	0.0381894	1.77895	0.0381894	0.742745	142	0.0381894	Runx1 Csf1r Mpo Csf2 Il3 Runx1t1 Hdac2 Hdac1 Sin3a Ncor1 Cebpa 20375 Cd14 Itgam Fcgr1 Jup Pml Rara Cebpe Bcl2a1d Bcl2a1a Bcl2a1b Bcl2a1c Zbtb16 Myc Tcf3 Pbx1 Wnt16 Etv6 Elane Gzmb Kmt2a Aff1 Cdk9 Ccnt1 Ccnt2 Mllt1 Mllt3 Dot1l Lmo2 Pbx3 Runx2 Smad1 Klf3 Mef2c Jmjd1c Hmga2 Kdm6a Uty Supt3 Prom1 Flt3 Bmp2k Igf1r Cdkn1b Cdk14 Meis1 Six1 Six4 Eya1 Cdkn2c Hpgd Gria3 Fut8 Tlx3 Tlx1 Ccr7 Ldb1 Lyl1 Hhex P…
mmu05200	Pathways in cancer	0.0451959	1.69614	0.0451959	0.742745	296	0.0451959	Dcc Casp3 Casp9 Appl1 Cdh1 Ctnnb1 Ctnna2 Ctnna3 Ctnna1 Axin1 Axin2 Apc Apc2 Gsk3b Tcf7 Tcf7l1 Tcf7l2 Lef1 Birc5 Myc Ccnd1 Wnt1 Wnt2 Wnt2b Wnt3 Wnt3a Wnt4 Wnt5a Wnt5b Wnt6 Wnt7a Wnt7b Wnt8a Wnt8b Wnt9a Wnt9b Wnt10b Wnt10a Wnt11 Wnt16 Fzd1 Fzd7 Fzd2 Fzd3 Fzd4 Fzd5 Fzd8 Fzd6 Fzd10 Fzd9 Dvl3 Dvl1 Dvl2 Col4a1 Col4a2 Col4a4 Col4a6 Col4a5 Col4a3 Lama1 Lama2 Lama3 Lama5 Lama4 Lamb1 Lamb2 Lamb3 Lamc1 Lamc…
STRIATUM
Kegg ID	Description	p.geomean	stat.mean	p.val	q.val	set.size	exp1	Genes
mmu04921	Oxytocin signaling pathway	0.014142	2.2043	0.014142	0.791921	148	0.014142	Oxt Oxtr Gnaq Hras Kras Nras Raf1 Map2k1 Map2k2 Mapk1 Mapk3 Pla2g4e Pla2g4a Pla2g4b Pla2g4c Pla2g4d Pla2g4f Ptgs2 Map2k5 Mapk7 Jun Fos Mef2c Ccnd1 Elk1 Ryr1 Ryr2 Ryr3 Cd38 Trpm2 Kcnj2 Kcnj12 Kcnj4 Kcnj14 Plcb1 Plcb3 Plcb4 Plcb2 Prkca Prkcb Prkcg Eef2k Eef2 Cacna1c Cacna1d Cacna1f Cacna1s Cacnb1 Cacnb2 Cacnb3 Cacnb4 Cacna2d1 Cacna2d2 Cacna2d3 Cacna2d4 Cacng1 Cacng2 Cacng3 Cacng4 Cacng5 Cacng6 Cacn…
mmu04915	Estrogen signaling pathway	0.0167039	2.14324	0.0167039	0.791921	95	0.0167039	Esr1 Esr2 Hsp90aa1 Hsp90ab1 Hsp90b1 Fkbp4 14229 Hspa8 Hspa1l Hspa1a Hspa2 Hspa1b Fos Jun Sp1 Gper1 Gnas Src Mmp2 Mmp9 Hbegf Adcy1 Adcy2 Adcy3 Adcy4 Adcy5 Adcy6 Adcy7 Adcy8 Adcy9 Prkaca Prkacb Prkx Creb1 Atf2 Atf4 Creb3 Creb3l1 Creb3l2 Creb3l3 Creb3l4 Creb5 Atf6b Egfr Shc1 Shc2 Shc3 Shc4 Grb2 Sos1 Sos2 Hras Kras Nras Raf1 Map2k1 Map2k2 Mapk1 Mapk3 Pik3cg Pik3ca Pik3cd Pik3cb Pik3r2 Pik3r1 Pik3r5 P…
mmu04723	Retrograde endocannabinoid signaling	0.033131	1.84781	0.033131	0.791921	94	0.033131	Slc17a6 Slc17a8 Slc17a7 Gria1 Gria2 Gria3 Gria4 Cacna1c Cacna1d Cacna1f Cacna1s Grm1 Grm5 Gnaq Plcb1 Plcb3 Plcb4 Plcb2 Itpr1 Itpr2 Itpr3 Napepld Prkca Prkcb Prkcg Dagla Daglb Ptgs2 Abhd6 Faah Cnr1 Gnai1 Gnai3 Gnai2 Gnao1 Gnb1 Gnb2 Gnb3 Gnb4 Gnb5 Gng2 Gng3 Gng4 Gng5 Gm15776 Gng7 Gng8 Gng10 Gng11 Gng12 100503710 Gng13 Gngt1 Gngt2 Kcnj3 Kcnj6 Kcnj9 Kcnj5 Cacna1a Cacna1b Mapk1 Mapk3 Mapk8 Mapk9 Mapk1…
mmu04540	Gap junction	0.0337048	1.84107	0.0337048	0.791921	84	0.0337048	Gja1 Gjd2 Lpar1 Gnai1 Gnai3 Gnai2 Pdgfa Pdgfb Pdgfc Pdgfd Egf Pdgfra Pdgfrb Egfr Grb2 Sos1 Sos2 Hras Kras Nras Raf1 Map2k1 Map2k2 Mapk1 Mapk3 Src Map3k2 Map2k5 Mapk7 Tuba4a Tuba3a Tuba1a Tuba1c Tuba3b Tuba1b Tuba8 Tubal3 Tubb4b Tubb2a Tubb3 Tubb4a Tubb6 Tubb5 Tubb1 Tubb2b Csnk1d Cdk1 Tjp1 Adrb1 Drd1a Gnas Drd2 Adcy1 Adcy2 Adcy3 Adcy4 Adcy5 Adcy6 Adcy7 Adcy8 Adcy9 Prkaca Prkacb Prkx Htr2a Htr2b Ht…
mmu04724	Glutamatergic synapse	0.0341665	1.83223	0.0341665	0.791921	106	0.0341665	Slc38a1 Slc38a2 Gls2 Gls Slc17a6 Slc17a8 Slc17a7 Grik1 Grik2 Grik3 Grik4 Grik5 Gria1 Gria2 Gria3 Gria4 Grin1 Grin2a Grin2b Grin2c Grin2d Grin3a Grin3b Ppp3cc Ppp3ca Ppp3cb Ppp3r1 Ppp3r2 Dlg4 Dlgap1 Shank3 Shank1 Shank2 Trpc1 Grm1 Grm5 Homer2 Homer1 Homer3 Gnaq Plcb1 Plcb3 Plcb4 Plcb2 Prkca Prkcb Prkcg Itpr1 Itpr2 Itpr3 Pla2g4e Pla2g4a Pla2g4b Pla2g4c Pla2g4d Pla2g4f Pld2 Pld1 Mapk1 Mapk3 Gnas Adc…
mmu05032	Morphine addiction	0.0378806	1.78708	0.0378806	0.791921	84	0.0378806	Oprm1 Drd1a Adcy1 Adcy2 Adcy3 Adcy4 Adcy5 Adcy6 Adcy7 Adcy8 Adcy9 Slc32a1 Kcnj3 Kcnj6 Kcnj9 Kcnj5 Cacna1a Cacna1b Gabra1 Gabra2 Gabra3 Gabra4 Gabra5 Gabra6 Gabrb1 Gabrb3 Gabrb2 Gabrg1 Gabrg2 Gabrg3 Gabrd Gabre Gabrq Gabrp Gabrr1 Gabrr2 Gabrr3 Gabbr1 Gabbr2 Gnai1 Gnai3 Gnai2 Gnao1 Gnb1 Gnb2 Gnb3 Gnb4 Gnb5 Gng2 Gng3 Gng4 Gng5 Gm15776 Gng7 Gng8 Gng10 Gng11 Gng12 100503710 Gng13 Gngt1 Gngt2 Gnas Adrb…
mmu00564	Glycerophospholipid metabolism	0.0379625	1.78598	0.0379625	0.791921	85	0.0379625	Gpd1 Gpd1l Gpd2 Gpam Gpat2 Agpat6 Agpat9 Agpat1 Agpat2 Lclat1 Mboat1 Mboat2 Agpat3 Agpat4 Gnpat Adprm Ppap2a Ppap2c Ppap2b Lpin1 Lpin3 Lpin2 Dgka Dgkg Dgkq Dgkz Dgkb Dgke Dgki Dgkh Dgkd Chpt1 Cept1 Pld2 Pld1 Pld3 Pld4 Lcat Pla2g2f Pla2g1b Pla2g2c Pla2g5 Pla2g2d Pla2g2e Pla2g12a Pla2g12b Pla2g10 Pla2g2a Pla2g3 Pla2g4e Pla2g4a Pla2g4b Pla2g4c Pla2g4d Pla2g4f Pla2g6 Plb1 Pla2g16 Lpcat2 Lpcat1 Lpcat4…
mmu00020	Citrate cycle (TCA cycle)	0.0487737	1.68595	0.0487737	0.791921	29	0.0487737	Cs Csl Acly Aco2 Aco1 Idh1 Idh2 Idh3g Idh3a Idh3b 4933405O20Rik Ogdh Ogdhl Dlst Dld Suclg1 Suclg2 Sucla2 Sdha Sdhb Sdhc Sdhd Fh1 Mdh1 Mdh2 Pcx Pck1 Pck2 Pdha1 Pdha2 Pdhb Dlat
6 month
Kegg ID	Description	p.geomean	stat.mean	p.val	q.val	set.size	exp1	Genes
mmu04710	Circadian rhythm	0.0180781	2.14521	0.0180781	0.876399	30	0.0180781	Csnk1d Csnk1e Per1 Per2 Per3 Cry1 Cry2 Arntl Clock Npas2 Nr1d1 Rora Rorb Rorc Bhlhe40 Bhlhe41 Rbx1 Gm9840 Cul1 Skp1a Fbxw11 Btrc Fbxl3 Prkaa1 Prkaa2 Prkab1 Prkab2 Prkag1 Prkag3 Prkag2 Creb1
mmu00564	Glycerophospholipid metabolism	0.0287448	1.9131	0.0287448	0.876399	83	0.0287448	Gpd1 Gpd1l Gpd2 Gpam Gpat2 Agpat6 Agpat9 Agpat1 Agpat2 Lclat1 Mboat1 Mboat2 Agpat3 Agpat4 Gnpat Adprm Ppap2a Ppap2c Ppap2b Lpin1 Lpin3 Lpin2 Dgka Dgkg Dgkq Dgkz Dgkb Dgke Dgki Dgkh Dgkd Chpt1 Cept1 Pld2 Pld1 Pld3 Pld4 Lcat Pla2g2f Pla2g1b Pla2g2c Pla2g5 Pla2g2d Pla2g2e Pla2g12a Pla2g12b Pla2g10 Pla2g2a Pla2g3 Pla2g4e Pla2g4a Pla2g4b Pla2g4c Pla2g4d Pla2g4f Pla2g6 Plb1 Pla2g16 Lpcat2 Lpcat1 Lpcat4…
mmu05033	Nicotine addiction	0.0372628	1.81135	0.0372628	0.876399	35	0.0372628	Slc32a1 Chrna6 Cacna1a Cacna1b Chrna4 Chrnb2 Gabra1 Gabra2 Gabra3 Gabra4 Gabra5 Gabra6 Gabrb1 Gabrb3 Gabrb2 Gabrg1 Gabrg2 Gabrg3 Gabrd Gabre Gabrq Gabrp Gabrr1 Gabrr2 Gabrr3 Slc17a6 Slc17a8 Slc17a7 Chrna7 Grin1 Grin2a Grin2b Grin2c Grin2d Grin3a Grin3b Gria1 Gria2 Gria3 Gria4
1 month
Kegg ID	Description	p.geomean	stat.mean	p.val	q.val	set.size	exp1	Genes
mmu04810	Regulation of actin cytoskeleton	0.0037187	2.69112	0.0037187	0.364153	193	0.0037187	F2 F2r Cd14 Ins2 Ins1 Egf Fgf1 Fgf2 Fgf3 Fgf4 Fgf5 Fgf7 Fgf8 Fgf9 Fgf10 Fgf11 Fgf12 Fgf13 Fgf14 Fgf16 Fgf17 Fgf18 Fgf15 Fgf20 Fgf21 Fgf22 Fgf23 Fgf6 Pdgfa Pdgfb Pdgfc Pdgfd Insrr Egfr Fgfr1 Fgfr2 Fgfr3 Fgfr4 Pdgfra Pdgfrb Fn1 Itga1 Itga2 Itga2b Itga3 Itga4 Itga5 Itga6 Itga7 Itga8 Itga9 Itga10 Itga11 Itgav Itgal Itgam Itgax Itgad Itgae Itgb1 Itgb2 Itgb2l Itgb3 Itgb4 Itgb5 Itgb6 Itgb7 Itgb8 Bdkrb1 …
mmu04360	Axon guidance	0.00515662	2.58545	0.00515662	0.364153	124	0.00515662	Ntn1 Dcc Rac1 Rac2 Rac3 Ablim2 Ablim1 Ablim3 Ppp3cc Ppp3ca Ppp3cb Ppp3r1 Ppp3r2 Nfatc2 Nfatc3 Nfatc4 Rhoa 4930544G11Rik Rock1 Rock2 Unc5a Unc5b Unc5c Unc5d Ntn3 Ntn4 Ntng1 Ntng2 Lrrc4c Lrrc4 Efna1 Efna2 Efna4 Efna5 Efna3 Fyn Efnb1 Efnb2 Efnb3 Ptk2 Rgs3 Epha1 Epha2 Epha3 Epha4 Epha5 Epha6 Epha7 Epha8 Ephb1 Ephb2 Ephb3 Ephb4 Ephb6 Abl1 Ngef Cdc42 Pak1 Pak2 Pak3 Pak4 Pak6 Pak7 Rasa1 Hras Kras Nras M…
mmu04260	Cardiac muscle contraction	0.00541711	2.58822	0.00541711	0.364153	66	0.00541711	Cacna1c Cacna1d Cacna1f Cacna1s Cacnb1 Cacnb2 Cacnb3 Cacnb4 Cacna2d1 Cacna2d2 Cacna2d3 Cacna2d4 Cacng1 Cacng2 Cacng3 Cacng4 Cacng5 Cacng6 Cacng7 Cacng8 Ryr2 Tnnc1 Tnni3 Tnnt2 Tpm1 Tpm2 Tpm3 Tpm4 Actc1 Myh7 Myh6 Myl2 Myl3 Myl4 Uqcrfs1 mt-Cytb Cyc1 Uqcrc1 Uqcrc2 Uqcrh Uqcrb Uqcrq Uqcr10 Uqcr11 mt-Co3 mt-Co1 mt-Co2 Cox4i1 Cox4i2 Cox5a Cox5b Cox6a1 Cox6a2 Cox6b1 Cox6b2 Cox6c Cox7a2 Cox7a1 Cox7a2l Cox…
mmu04919	Thyroid hormone signaling pathway	0.00873758	2.3952	0.00873758	0.364153	115	0.00873758	Prkaca Prkacb Prkx Itgav Itgb3 Hras Kras Nras Raf1 Map2k1 Map2k2 Mapk1 Mapk3 Stat1 Trp53 Esr1 Thrb Ncor1 Sin3a Hdac2 Hdac1 Hdac3 Thra Rxra Rxrb Rxrg Kat2a Kat2b Ncoa1 Ncoa2 Ncoa3 Crebbp Ep300 Med4 Med12l Med12 Med13 Med13l Med14 Med16 Med17 Med24 Med27 Med30 Med1 Ccnd1 Gata4 Rcan1 Hif1a Myc Pln Wnt4 Ctnnb1 Notch1 Notch2 Notch3 Notch4 Plcb1 Plcb3 Plcb4 Plcb2 Plcd1 Plcd3 Plcd4 Plce1 Plcg1 Plcg2 Plc…
mmu05214	Glioma	0.0103351	2.34581	0.0103351	0.364153	61	0.0103351	Egf Tgfa Egfr Pdgfa Pdgfb Pdgfra Pdgfrb Igf1 Igf1r Plcg1 Plcg2 Calm1 Calm4 Calm3 Calm2 Calml3 Calm5 Camk2d Camk2g Camk2b Camk2a Prkca Prkcb Prkcg Shc1 Shc2 Shc3 Shc4 Grb2 Sos1 Sos2 Hras Kras Nras Araf Braf Raf1 Map2k1 Map2k2 Mapk1 Mapk3 Pik3cg Pik3ca Pik3cd Pik3cb Pik3r2 Pik3r1 Pik3r5 Pik3r3 Akt1 Akt2 Akt3 Mtor Pten Cdkn2a Mdm2 Trp53 Cdkn1a Ccnd1 Cdk4 Cdk6 Rb1 E2f1 E2f2 E2f3
mmu04912	GnRH signaling pathway	0.0106741	2.32644	0.0106741	0.364153	80	0.0106741	Gnrh1 Gnrhr Gnas Adcy1 Adcy2 Adcy3 Adcy4 Adcy5 Adcy6 Adcy7 Adcy8 Adcy9 Prkaca Prkacb Prkx Atf4 Gnaq Gna11 Plcb1 Plcb3 Plcb4 Plcb2 Itpr1 Itpr2 Itpr3 Calm1 Calm4 Calm3 Calm2 Calml3 Calm5 Camk2d Camk2g Camk2b Camk2a Cacna1c Cacna1d Cacna1f Cacna1s Map3k1 Map3k2 Map3k3 Map3k4 Map2k3 Map2k6 Mapk14 Mapk11 Mapk12 Mapk13 Mapk7 Pla2g4e Pla2g4a Pla2g4b Pla2g4c Pla2g4d Pla2g4f Pld2 Pld1 Src Cdc42 Map2k4 Map…
mmu05016	Huntington's disease	0.0109389	2.30382	0.0109389	0.364153	162	0.0109389	Clta Cltb Cltc Hip1 Ap2a2 Ap2a1 Ap2b1 Ap2m1 Ap2s1 Htt Ift57 Casp8 Casp3 Grm5 Gnaq Plcb1 Plcb3 Plcb4 Plcb2 Grin1 Grin2b Itpr1 Dlg4 Tgm2 Rest Sin3a Rcor1 Hdac2 Hdac1 Polr2a Polr2b Polr2c Polr2d Polr2e Polr2f Polr2g Polr2h Polr2i Polr2l Polr2j 100862456 Bdnf Dctn1 Dctn2 Dctn4 Hap1 Dnah1 Dnah3 Dnah2 Dnali1 Dnaic1 Dnaic2 Dnal1 Dnal4 Crebbp Ep300 Taf4b Taf4a Tbp Tbpl1 Tbpl2 Sp1 Creb1 Creb3 Creb3l1 Creb…
mmu04141	Protein processing in endoplasmic reticulum	0.01238	2.25592	0.01238	0.364153	160	0.01238	Sec61a1 Sec61a2 Sec61b Sec61g Gm10177 Gm10144 Gm15266 Sec62 Sec63 Rpn1 Rpn2 Dad1 Tusc3 Ddost Stt3a Stt3b Mogs Ckap4 Rrbp1 Sil1 Hyou1 Hspa5 Dnajb11 Dnajc1 Dnajc3 Dnajc10 Hsp90b1 Ganab Prkcsh Canx Pdia3 Calr Man1a Man1a2 Man1c1 Man1b1 Lman2 Lman1 Lman1l Preb Sar1a Sar1b Sec13 Sec31a Sec31b Sec23b Sec23a Sec24b Sec24a Sec24c Sec24d Uggt2 Uggt1 Edem1 Edem2 Edem3 P4hb Pdia4 Pdia6 Erp29 Txndc5 Ero1l Er…
mmu00190	Oxidative phosphorylation	0.014426	2.20058	0.014426	0.364153	109	0.014426	17716 mt-Nd2 mt-Nd3 mt-Nd4 17720 mt-Nd5 17722 Ndufs1 Ndufs2 Ndufs3 Ndufs4 Ndufs5 Ndufs6 Gm6415 Ndufs7 Ndufs8 Ndufv1 Ndufv2 Ndufv3 Ndufa1 Ndufa2 Ndufa3 Ndufa4 Ndufa4l2 Ndufa5 Ndufa6 Ndufa7 Ndufa8 Ndufa9 Ndufa10 Ndufab1 Gm4943 Ndufa11 Ndufa12 Ndufa13 Ndufb2 Ndufb3 Ndufb4 Gm3873 Gm3244 Ndufb5 Ndufb6 Ndufb7 Ndufb8 Ndufb9 Ndufb10 Ndufb11 Ndufc1 Ndufc2 Sdha Sdhb Sdhc Sdhd Uqcrfs1 mt-Cytb Cyc1 Uqcrc1 Uq…
mmu04120	Ubiquitin mediated proteolysis	0.0158489	2.15991	0.0158489	0.364153	131	0.0158489	Uba1y Uba1 Sae1 Uba2 Uba3 Uba7 Uba6 Ube2a Ube2b Ube2c Ube2d1 Ube2e2 Ube2e3 Ube2e1 Ube2d2a Ube2d3 Ube2f Ube2g1 Ube2g2 Ube2h Ube2i Ube2j1 Ube2j2 Ube2l3 Gm10145 Gm10705 Ube2l6 Ube2m Ube2n Ube2o Ube2q1 Ube2q2 Ube2ql1 Ube2r2 Cdc34 Ube2s Ube2u Ube2w Ube2z Ube2k Birc6 Ube3a Ube3b Ube3c Smurf2 Smurf1 Itch Wwp1 Wwp2 Trip12 Nedd4 Nedd4l Huwe1 Ubr5 Herc1 Herc2 Herc3 Herc4 Ube4a Ube4b Stub1 Ppil2 Prpf19 Ubox…
mmu04530	Tight junction	0.0163916	2.14717	0.0163916	0.364153	121	0.0163916	4930412D23Rik 4930468A15Rik Cldn16 Cldn1 Cldn2 Cldn3 Cldn4 Cldn5 Cldn11 Cldn17 Cldn19 Cldn7 Cldn6 Cldn8 Cldn14 Cldn18 Cldn9 Cldn13 Cldn10 Cldn15 Cldn23 Cldn20 Cldn22 Cldn24 Ocln F11r Jam2 Jam3 Igsf5 Crb3 Mpp5 Inadl Pard6a Pard6b Pard6g Prkci Prkcz Pard3 Llgl1 Llgl2 Cdc42 Ppp2ca Ppp2cb Ppp2r1a Ppp2r1b Ppp2r2d Ppp2r2b Ppp2r2c Ppp2r2a Prkca Prkcb Prkcg Prkcd Prkce Prkch Prkcq Csnk2a1 Csnk2a2 Csnk2b …
mmu05012	Parkinson's disease	0.0188898	2.08892	0.0188898	0.364153	122	0.0188898	Adora2a Gnal Drd2 Gnai1 Gnai3 Gnai2 Adcy5 Prkaca Prkacb Prkx Drd1a Uba1y Uba1 Uba7 Ubb Ube2l3 Gm10145 Gm10705 Ube2l6 Ube2j2 Ube2j1 Ube2g2 Ube2g1 Park2 Snca Gpr37 Sept5 Sncaip Uchl1 Th Slc6a3 Slc18a1 Slc18a2 17716 mt-Nd2 mt-Nd3 mt-Nd4 17720 mt-Nd5 17722 Ndufv1 Ndufv2 Ndufv3 Ndufa1 Ndufa2 Ndufa3 Ndufa4 Ndufa4l2 Ndufa5 Ndufa6 Ndufa7 Ndufa8 Ndufa9 Ndufa10 Ndufab1 Gm4943 Ndufa11 Ndufa12 Ndufa13 Ndufb2…
mmu04012	ErbB signaling pathway	0.0203174	2.06363	0.0203174	0.364153	84	0.0203174	Egf Tgfa Areg Egfr Erbb2 Plcg1 Plcg2 Camk2d Camk2g Camk2b Camk2a Prkca Prkcb Prkcg Cbl Cblb Cblc Stat5a Stat5b Src Ptk2 Crk Crkl Abl1 Abl2 Nck1 Nck2 Pak1 Pak2 Pak3 Pak4 Pak6 Pak7 Map2k4 Map2k7 Mapk8 Mapk9 Mapk10 Jun Elk1 Btc Hbegf Ereg Erbb3 Nrg1 Nrg2 Erbb4 Shc1 Shc2 Shc3 Shc4 Grb2 Sos1 Sos2 Hras Kras Nras Araf Braf Raf1 Map2k1 Map2k2 Mapk1 Mapk3 Myc Gab1 Nrg3 Nrg4 Pik3cg Pik3ca Pik3cd Pik3cb Pik…
mmu05211	Renal cell carcinoma	0.0205588	2.06348	0.0205588	0.364153	66	0.0205588	Hif1a Epas1 Egln3 Egln2 Egln1 Vhl Tceb1 Tceb2 Rbx1 Gm9840 Cul2 Arnt Arnt2 Crebbp Ep300 Slc2a1 Vegfa Tgfb1 Tgfb2 Tgfb3 Pdgfb Tgfa Hgf Met Gab1 Pik3cg Pik3ca Pik3cd Pik3cb Pik3r2 Pik3r1 Pik3r5 Pik3r3 Akt1 Akt2 Akt3 Crk Crkl Rapgef1 Rap1a Rap1b Ptpn11 Grb2 Sos1 Sos2 Hras Kras Nras Araf Braf Raf1 Map2k1 Map2k2 Mapk1 Mapk3 Jun Rac1 Cdc42 Pak1 Pak2 Pak3 Pak4 Pak6 Pak7 Fh1 Flcn Ets1
mmu04666	Fc gamma R-mediated phagocytosis	0.0215824	2.03831	0.0215824	0.364153	82	0.0215824	Fcgr1 Ptprc Hck Lyn Gm11787 Syk Pik3cg Pik3ca Pik3cd Pik3cb Pik3r2 Pik3r1 Pik3r5 Pik3r3 Akt1 Akt2 Akt3 Rps6kb2 Rps6kb1 Plcg1 Plcg2 Prkcd Prkce Raf1 Map2k1 Mapk1 Mapk3 Marcks Marcksl1 Pld2 Pld1 Ppap2a Ppap2c Ppap2b Sphk2 Sphk1 Prkca Prkcb Prkcg Ncf1 Gsn Scin Vav1 Vav2 Vav3 Cdc42 Was Wasl Vasp Arpc5 Arpc5l Arpc4 Arpc3 Arpc1b Arpc1a Gm5637 Arpc2 Rac1 Rac2 Wasf1 Wasf2 Wasf3 Pak1 Limk1 Limk2 Cfl1 Cfl2…
mmu03013	RNA transport	0.0243925	1.97865	0.0243925	0.364153	151	0.0243925	Pop1 Rpp38 Pop4 Pop5 Rpp25 Rpp25l Pop7 Rpp14 Rpp30 Rpp21 Rpp40 Elac2 Elac1 Trnt1 Ran Rasl2-9 1700009N14Rik Xpot Xpo5 Eef1a2 Eef1a1 Xpo1 Phax Ncbp1 Ncbp2 Clns1a Prmt5 Tgs1 Kpnb1 Snupn Nmd3 Wibg Tpr Nup50 Nup153 Senp2 4930444G20Rik AF366264 Gm9839 Gm5415 Nup98 Rae1 Sec13 Seh1l Nup133 Nup107 Nup37 Nup160 Nup85 Nup43 Nup62 Nupl1 Nup54 Nup93 Nup205 Nup188 Nup155 Nup35 Nup210 Nup210l Ndc1 Pom121 Pom121…
mmu04921	Oxytocin signaling pathway	0.0266264	1.94094	0.0266264	0.364153	148	0.0266264	Oxt Oxtr Gnaq Hras Kras Nras Raf1 Map2k1 Map2k2 Mapk1 Mapk3 Pla2g4e Pla2g4a Pla2g4b Pla2g4c Pla2g4d Pla2g4f Ptgs2 Map2k5 Mapk7 Jun Fos Mef2c Ccnd1 Elk1 Ryr1 Ryr2 Ryr3 Cd38 Trpm2 Kcnj2 Kcnj12 Kcnj4 Kcnj14 Plcb1 Plcb3 Plcb4 Plcb2 Prkca Prkcb Prkcg Eef2k Eef2 Cacna1c Cacna1d Cacna1f Cacna1s Cacnb1 Cacnb2 Cacnb3 Cacnb4 Cacna2d1 Cacna2d2 Cacna2d3 Cacna2d4 Cacng1 Cacng2 Cacng3 Cacng4 Cacng5 Cacng6 Cacn…
mmu05010	Alzheimer's disease	0.0273634	1.92862	0.0273634	0.364153	152	0.0273634	Adam10 Adam17 App Nae1 Apbb1 Gapdh Gm20899 Bace1 Bace2 Psenen Psen1 Psen2 Ncstn Aph1a Aph1c Aph1b Ide Mme Ndufv1 Ndufv2 Ndufv3 Ndufa1 Ndufa2 Ndufa3 Ndufa4 Ndufa4l2 Ndufa5 Ndufa6 Ndufa7 Ndufa8 Ndufa9 Ndufa10 Ndufab1 Gm4943 Ndufa11 Ndufa12 Ndufa13 Ndufb2 Ndufb3 Ndufb4 Gm3873 Gm3244 Ndufb5 Ndufb6 Ndufb7 Ndufb8 Ndufb9 Ndufb10 Ndufb11 Ndufs1 Ndufs2 Ndufs3 Ndufs4 Ndufs5 Ndufs6 Gm6415 Ndufs7 Ndufs8 Nduf…
mmu04261	Adrenergic signaling in cardiomyocytes	0.0276563	1.92492	0.0276563	0.364153	136	0.0276563	Adrb1 Adrb2 Gnas Adcy1 Adcy2 Adcy3 Adcy4 Adcy5 Adcy6 Adcy7 Adcy8 Adcy9 Prkaca Prkacb Prkx Atp1a1 Atp1a2 Atp1a3 Atp1a4 Atp1b4 Atp1b1 Atp1b2 Atp1b3 Fxyd2 Slc9a1 Kcnq1 Kcne1 Atp2b1 Atp2b3 Atp2b4 Atp2b2 Scn5a Scn7a Scn1b Scn4b Cacna1c Cacna1d Cacna1f Cacna1s Cacnb1 Cacnb2 Cacnb3 Cacnb4 Cacna2d1 Cacna2d2 Cacna2d3 Cacna2d4 Cacng1 Cacng2 Cacng3 Cacng4 Cacng5 Cacng6 Cacng7 Cacng8 Calm1 Calm4 Calm3 Calm2 …
mmu04917	Prolactin signaling pathway	0.029996	1.89804	0.029996	0.364153	65	0.029996	Prl Prlr Jak2 Shc1 Shc2 Shc3 Shc4 Src Pik3cg Pik3ca Pik3cd Pik3cb Pik3r2 Pik3r1 Pik3r5 Pik3r3 Akt1 Akt2 Akt3 Foxo3 Galt Grb2 Sos1 Sos2 Hras Kras Nras Raf1 Map2k1 Map2k2 Mapk1 Mapk3 Fos Mapk8 Mapk9 Mapk10 Mapk14 Mapk11 Mapk12 Mapk13 Ccnd1 Gsk3b Cish Socs1 Socs2 Socs3 Socs4 Socs5 Socs6 Socs7 Stat1 Stat3 Stat5a Stat5b Tnfsf11 Tnfrsf11a Nfkb1 Rela Wap Elf5 Csn2 Cga 16866 Lhcgr Cyp17a1 Esr1 Esr2 Irf1 …
mmu04144	Endocytosis	0.0309116	1.87296	0.0309116	0.364153	196	0.0309116	Tgfb1 Tgfb2 Tgfb3 Tgfbr1 Tgfbr2 Zfyve16 Zfyve9 Pml Smad2 Smad3 Tfrc Egfr Flt1 Kdr Pdgfra Fgfr2 Fgfr3 Fgfr4 Igf1r Met Ntrk1 Erbb3 Erbb4 Kit Ret Csf1r Egf Dnm2 Dnm1 Dnm3 Arf6 Pip5k1c Pip5k1b Pip5k1a Pip5kl1 Pld2 Pld1 Clta Cltb Cltc Ap2a2 Ap2a1 Ap2b1 Ap2m1 Ap2s1 Ehd2 Cbl Cblb Cblc Nedd4 Nedd4l Mdm2 Traf6 Rnf41 Itch Smurf2 Smurf1 Wwp1 Sh3kbp1 Sh3gl3 Sh3gl2 Sh3gl1 Sh3glb1 Sh3glb2 Epn1 Epn2 Epn3 Eps15 …
mmu05100	Bacterial invasion of epithelial cells	0.0311054	1.8801	0.0311054	0.364153	71	0.0311054	Cdh1 Ctnnb1 Ctnna2 Ctnna3 Ctnna1 Arhgap10 Met Gab1 Pik3r2 Pik3r1 Pik3r5 Pik3r3 Pik3cg Pik3ca Pik3cd Pik3cb Crk Crkl Dock1 Cdc42 Rac1 Was Wasl Wasf1 Wasf2 Arpc1b Arpc1a Gm5637 Arpc2 Arpc3 Arpc4 Arpc5 Arpc5l Actb Actg1 Sept1 Sept2 Sept3 Sept9 Sept12 Sept6 Sept11 Sept8 Cbl Cblb Cblc Shc1 Shc2 Shc3 Shc4 Cd2ap Dnm2 Dnm1 Dnm3 Clta Cltb Cltc Cav1 Cav2 Cav3 Cttn Hcls1 Src Ptk2 Bcar1 Pxn Fn1 Itga5 Itgb1 I…
mmu05215	Prostate cancer	0.0324632	1.85842	0.0324632	0.364153	84	0.0324632	Cdkn1b Cdk2 Ccne1 Ccne2 Rb1 E2f1 E2f2 E2f3 Ins2 Ins1 Pdgfa Pdgfb Pdgfc Pdgfd Egf Tgfa Igf1 Insrr Pdgfra Pdgfrb Fgfr1 Fgfr2 Egfr Erbb2 Igf1r Pik3cg Pik3ca Pik3cd Pik3cb Pik3r2 Pik3r1 Pik3r5 Pik3r3 Pten Pdpk1 Nkx3-1 Akt1 Akt2 Akt3 Casp9 Bad Foxo1 Cdkn1a Mdm2 Trp53 Gsk3b Creb1 Atf4 Creb3 Creb3l1 Creb3l2 Creb3l3 Creb3l4 Creb5 Ctnnb1 Crebbp Ep300 Tcf7 Tcf7l1 Tcf7l2 Lef1 Ccnd1 Chuk Ikbkb Ikbkg Nfkbia N…
mmu04723	Retrograde endocannabinoid signaling	0.0385689	1.77789	0.0385689	0.389758	95	0.0385689	Slc17a6 Slc17a8 Slc17a7 Gria1 Gria2 Gria3 Gria4 Cacna1c Cacna1d Cacna1f Cacna1s Grm1 Grm5 Gnaq Plcb1 Plcb3 Plcb4 Plcb2 Itpr1 Itpr2 Itpr3 Napepld Prkca Prkcb Prkcg Dagla Daglb Ptgs2 Abhd6 Faah Cnr1 Gnai1 Gnai3 Gnai2 Gnao1 Gnb1 Gnb2 Gnb3 Gnb4 Gnb5 Gng2 Gng3 Gng4 Gng5 Gm15776 Gng7 Gng8 Gng10 Gng11 Gng12 100503710 Gng13 Gngt1 Gngt2 Kcnj3 Kcnj6 Kcnj9 Kcnj5 Cacna1a Cacna1b Mapk1 Mapk3 Mapk8 Mapk9 Mapk1…
mmu04915	Estrogen signaling pathway	0.0386348	1.77676	0.0386348	0.389758	94	0.0386348	Esr1 Esr2 Hsp90aa1 Hsp90ab1 Hsp90b1 Fkbp4 14229 Hspa8 Hspa1l Hspa1a Hspa2 Hspa1b Fos Jun Sp1 Gper1 Gnas Src Mmp2 Mmp9 Hbegf Adcy1 Adcy2 Adcy3 Adcy4 Adcy5 Adcy6 Adcy7 Adcy8 Adcy9 Prkaca Prkacb Prkx Creb1 Atf2 Atf4 Creb3 Creb3l1 Creb3l2 Creb3l3 Creb3l4 Creb5 Atf6b Egfr Shc1 Shc2 Shc3 Shc4 Grb2 Sos1 Sos2 Hras Kras Nras Raf1 Map2k1 Map2k2 Mapk1 Mapk3 Pik3cg Pik3ca Pik3cd Pik3cb Pik3r2 Pik3r1 Pik3r5 P…
mmu04730	Long-term depression	0.0402672	1.76408	0.0402672	0.389758	57	0.0402672	Nos1 Gucy1a3 Gucy1a2 Gucy1b2 Gucy1b3 Prkg1 Prkg2 Ppp1r17 Ppp2r1a Ppp2r1b Ppp2ca Ppp2cb Hras Kras Nras Araf Braf Raf1 Map2k1 Map2k2 Mapk1 Mapk3 Grid2 Grm1 Gnai1 Gnai3 Gnai2 Gnao1 Gnaz Gnas Gna12 Gna13 Pla2g4e Pla2g4a Pla2g4b Pla2g4c Pla2g4d Pla2g4f Prkca Prkcb Prkcg Gnaq Gna11 Plcb1 Plcb3 Plcb4 Plcb2 Gria1 Gria2 Gria3 Lyn Gm11787 Cacna1a Itpr1 Itpr2 Itpr3 Ryr1 Crh Crhr1 Igf1 Igf1r
mmu05219	Bladder cancer	0.0409438	1.7713	0.0409438	0.389758	34	0.0409438	Fgfr3 Hras Kras Nras Araf Braf Raf1 Map2k1 Map2k2 Mapk1 Mapk3 Rps6ka5 Myc Rassf1 Dapk2 Dapk3 Dapk1 Cdkn2a Mdm2 Trp53 Cdkn1a Ccnd1 Cdk4 Rb1 E2f1 E2f2 E2f3 Thbs1 Egf Erbb2 Egfr Tymp Vegfa Mmp1a Mmp1b Mmp2 Mmp9 Cdh1
mmu05143	African trypanosomiasis	0.0422993	1.77677	0.0422993	0.389758	25	0.0422993	Tlr9 Myd88 Thop1 Apoa1 Hba-a2 Hba-a1 15129 15130 Hbb-bs Il10 Il12a Il12b Il18 Ifng Tnf Il1b Il6 Fasl Fas Vcam1 Sele Icam1 Lama4 Ido1 Ido2 F2rl1 Gnaq Plcb1 Plcb3 Plcb4 Plcb2 Prkca Prkcb Prkcg
mmu05213	Endometrial cancer	0.0439364	1.72371	0.0439364	0.390882	51	0.0439364	Egf Egfr Pik3cg Pik3ca Pik3cd Pik3cb Pik3r2 Pik3r1 Pik3r5 Pik3r3 Pten Pdpk1 Ilk Akt1 Akt2 Akt3 Casp9 Bad Foxo3 Grb2 Sos1 Sos2 Hras Kras Nras Araf Braf Raf1 Map2k1 Map2k2 Mapk1 Mapk3 Elk1 Mlh1 Cdh1 Ctnnb1 Ctnna2 Ctnna3 Ctnna1 Axin1 Axin2 Apc Apc2 Gsk3b Tcf7 Tcf7l1 Tcf7l2 Lef1 Myc Ccnd1 Trp53 Erbb2
mmu05223	Non-small cell lung cancer	0.0499335	1.66021	0.0499335	0.411654	55	0.0499335	Fhit Rarb Rxra Rxrb Rxrg Cdkn2a Cdk4 Cdk6 Ccnd1 Rb1 E2f1 E2f2 E2f3 Kras Rassf1 Rassf5 Stk4 Pik3cg Pik3ca Pik3cd Pik3cb Pik3r2 Pik3r1 Pik3r5 Pik3r3 Pdpk1 Akt1 Akt2 Akt3 Bad Casp9 Foxo3 Egf Tgfa Egfr Erbb2 Grb2 Sos1 Sos2 Hras Nras Araf Braf Raf1 Map2k1 Map2k2 Mapk1 Mapk3 Plcg1 Plcg2 Prkca Prkcb Prkcg Trp53 Eml4 Alk
4 days
Kegg ID	Description	p.geomean	stat.mean	p.val	q.val	set.size	exp1	Genes
mmu04721	Synaptic vesicle cycle	0.00225411	2.90035	0.00225411	0.423349	59	0.00225411	Slc32a1 Slc18a1 Slc18a2 Slc18a3 Slc17a6 Slc17a8 Slc17a7 Syt1 Vamp2 Rab3a Rims1 Stx1a Stx2 Stx3 Stx1b Stxbp1 Unc13a Unc13b Unc13c Snap25 Cplx1 Cplx2 Cplx3 Cplx4 Cacna1a Cacna1b Nsf Napa Dnm2 Dnm1 Dnm3 Clta Cltb Cltc Ap2a2 Ap2a1 Ap2b1 Ap2m1 Ap2s1 Atp6v1a Atp6v1b2 Atp6v1b1 Atp6v1c1 Atp6v1c2 Atp6v1d Atp6v1e1 Atp6v1e2 Atp6v1f Atp6v1g2 Atp6v1g1 Atp6v1g3 Atp6v0e Atp6v0e2 Atp6v0a1 Atp6v0a2 Tcirg1 Atp6v0a…
mmu04261	Adrenergic signaling in cardiomyocytes	0.00448848	2.63271	0.00448848	0.423349	134	0.00448848	Adrb1 Adrb2 Gnas Adcy1 Adcy2 Adcy3 Adcy4 Adcy5 Adcy6 Adcy7 Adcy8 Adcy9 Prkaca Prkacb Prkx Atp1a1 Atp1a2 Atp1a3 Atp1a4 Atp1b4 Atp1b1 Atp1b2 Atp1b3 Fxyd2 Slc9a1 Kcnq1 Kcne1 Atp2b1 Atp2b3 Atp2b4 Atp2b2 Scn5a Scn7a Scn1b Scn4b Cacna1c Cacna1d Cacna1f Cacna1s Cacnb1 Cacnb2 Cacnb3 Cacnb4 Cacna2d1 Cacna2d2 Cacna2d3 Cacna2d4 Cacng1 Cacng2 Cacng3 Cacng4 Cacng5 Cacng6 Cacng7 Cacng8 Calm1 Calm4 Calm3 Calm2 …
mmu05214	Glioma	0.00919825	2.39134	0.00919825	0.423349	61	0.00919825	Egf Tgfa Egfr Pdgfa Pdgfb Pdgfra Pdgfrb Igf1 Igf1r Plcg1 Plcg2 Calm1 Calm4 Calm3 Calm2 Calml3 Calm5 Camk2d Camk2g Camk2b Camk2a Prkca Prkcb Prkcg Shc1 Shc2 Shc3 Shc4 Grb2 Sos1 Sos2 Hras Kras Nras Araf Braf Raf1 Map2k1 Map2k2 Mapk1 Mapk3 Pik3cg Pik3ca Pik3cd Pik3cb Pik3r2 Pik3r1 Pik3r5 Pik3r3 Akt1 Akt2 Akt3 Mtor Pten Cdkn2a Mdm2 Trp53 Cdkn1a Ccnd1 Cdk4 Cdk6 Rb1 E2f1 E2f2 E2f3
mmu04921	Oxytocin signaling pathway	0.00997444	2.34021	0.00997444	0.423349	149	0.00997444	Oxt Oxtr Gnaq Hras Kras Nras Raf1 Map2k1 Map2k2 Mapk1 Mapk3 Pla2g4e Pla2g4a Pla2g4b Pla2g4c Pla2g4d Pla2g4f Ptgs2 Map2k5 Mapk7 Jun Fos Mef2c Ccnd1 Elk1 Ryr1 Ryr2 Ryr3 Cd38 Trpm2 Kcnj2 Kcnj12 Kcnj4 Kcnj14 Plcb1 Plcb3 Plcb4 Plcb2 Prkca Prkcb Prkcg Eef2k Eef2 Cacna1c Cacna1d Cacna1f Cacna1s Cacnb1 Cacnb2 Cacnb3 Cacnb4 Cacna2d1 Cacna2d2 Cacna2d3 Cacna2d4 Cacng1 Cacng2 Cacng3 Cacng4 Cacng5 Cacng6 Cacn…
mmu04070	Phosphatidylinositol signaling system	0.0106355	2.32794	0.0106355	0.423349	77	0.0106355	Pi4ka Pi4kb Pi4k2a Pi4k2b Pip5k1c Pip5k1b Pip5k1a Dgka Dgkg Dgkq Dgkz Dgkb Dgke Dgki Dgkh Dgkd Itpkb Itpka Itpkc Itpk1 Pik3c3 Pip4k2c Pip4k2a Pip4k2b Pikfyve Pik3cg Pik3ca Pik3cd Pik3cb Pik3c2a Pik3c2g Pik3c2b Ippk Cds1 Cds2 Cdipt Impa2 Impa1 Impad1 Inpp5e Synj2 Synj1 Ocrl Inpp5b Pten Inpp5k Inpp5j Inpp5a Inpp1 Mtm1 Inpp4a Inpp4b Plcb1 Plcb3 Plcb4 Plcb2 Plcd1 Plcd3 Plcd4 Plce1 Plcg1 Plcg2 Plcz1 I…
mmu04971	Gastric acid secretion	0.0113546	2.30771	0.0113546	0.423349	64	0.0113546	Chrm3 Gast Cckbr Gnaq Plcb1 Plcb3 Plcb4 Plcb2 Prkca Prkcb Prkcg Ezr Itpr1 Itpr2 Itpr3 Calm1 Calm4 Calm3 Calm2 Calml3 Calm5 Camk2d Camk2g Camk2b Camk2a Mylk Mylk3 Mylk2 Mylk4 Hrh2 Gnas Adcy1 Adcy2 Adcy3 Adcy4 Adcy5 Adcy6 Adcy7 Adcy8 Adcy9 Sst Sstr2 Gnai1 Gnai3 Gnai2 Prkaca Prkacb Prkx Atp4a Atp4b Kcne2 Kcnq1 Kcnj1 Kcnj2 Kcnj10 Kcnj15 Kcnj16 Cftr Kcnk2 Kcnk10 Atp1a1 Atp1a2 Atp1a3 Atp1a4 Atp1b4 Atp1…
mmu04962	Vasopressin-regulated water reabsorption	0.0117716	2.30982	0.0117716	0.423349	42	0.0117716	Avp Avpr2 Gnas Adcy6 Adcy3 Adcy9 Prkaca Prkacb Prkx Arhgdib Arhgdia Arhgdig Creb1 Creb3 Creb3l1 Creb3l2 Creb3l3 Creb3l4 Creb5 Aqp2 Rab11a Rab11b Dync1h1 Dync2h1 Dync1i1 Dync1i2 Dync1li2 Dync1li1 Dync2li1 Dynll1 Dynll2 Dctn1 Dctn2 Dctn4 Dctn5 Dctn6 Vamp2 Nsf Stx4a Rab5a Rab5b Rab5c Aqp4 Aqp3
mmu04723	Retrograde endocannabinoid signaling	0.0132892	2.23588	0.0132892	0.423349	96	0.0132892	Slc17a6 Slc17a8 Slc17a7 Gria1 Gria2 Gria3 Gria4 Cacna1c Cacna1d Cacna1f Cacna1s Grm1 Grm5 Gnaq Plcb1 Plcb3 Plcb4 Plcb2 Itpr1 Itpr2 Itpr3 Napepld Prkca Prkcb Prkcg Dagla Daglb Ptgs2 Abhd6 Faah Cnr1 Gnai1 Gnai3 Gnai2 Gnao1 Gnb1 Gnb2 Gnb3 Gnb4 Gnb5 Gng2 Gng3 Gng4 Gng5 Gm15776 Gng7 Gng8 Gng10 Gng11 Gng12 100503710 Gng13 Gngt1 Gngt2 Kcnj3 Kcnj6 Kcnj9 Kcnj5 Cacna1a Cacna1b Mapk1 Mapk3 Mapk8 Mapk9 Mapk1…
mmu00562	Inositol phosphate metabolism	0.0173108	2.13807	0.0173108	0.423349	59	0.0173108	Pik3c3 Mtm1 Pi4ka Pi4kb Pi4k2a Pi4k2b Pip5k1c Pip5k1b Pip5k1a Pip5kl1 Inpp5e Synj2 Synj1 Ocrl Inpp5b Plcb1 Plcb3 Plcb4 Plcb2 Plcd1 Plcd3 Plcd4 Plce1 Plcg1 Plcg2 Plcz1 Pik3cg Pik3ca Pik3cd Pik3cb Pten Pip4k2c Pip4k2a Pip4k2b Inpp5d Inppl1 Pik3c2a Pik3c2g Pik3c2b Inpp4a Inpp4b Pikfyve Impa2 Impa1 Impad1 Cdipt Isyna1 Inpp1 Inpp5k Inpp5j Inpp5a Minpp1 Itpkb Itpka Itpkc Itpk1 Ipmk Ippk Miox Aldh6a1 Tp…
mmu04964	Proximal tubule bicarbonate reclamation	0.0185691	2.16011	0.0185691	0.423349	20	0.0185691	Slc9a3 Car4 Aqp1 Car2 Slc4a4 Atp1a1 Atp1a2 Atp1a3 Atp1a4 Atp1b4 Atp1b1 Atp1b2 Atp1b3 Fxyd2 Slc38a3 Gls2 Gls Glud1 Slc25a10 Mdh1 Pck1 Pck2
mmu04912	GnRH signaling pathway	0.0203917	2.06262	0.0203917	0.423349	81	0.0203917	Gnrh1 Gnrhr Gnas Adcy1 Adcy2 Adcy3 Adcy4 Adcy5 Adcy6 Adcy7 Adcy8 Adcy9 Prkaca Prkacb Prkx Atf4 Gnaq Gna11 Plcb1 Plcb3 Plcb4 Plcb2 Itpr1 Itpr2 Itpr3 Calm1 Calm4 Calm3 Calm2 Calml3 Calm5 Camk2d Camk2g Camk2b Camk2a Cacna1c Cacna1d Cacna1f Cacna1s Map3k1 Map3k2 Map3k3 Map3k4 Map2k3 Map2k6 Mapk14 Mapk11 Mapk12 Mapk13 Mapk7 Pla2g4e Pla2g4a Pla2g4b Pla2g4c Pla2g4d Pla2g4f Pld2 Pld1 Src Cdc42 Map2k4 Map…
mmu04970	Salivary secretion	0.0214431	2.04419	0.0214431	0.423349	70	0.0214431	Adrb1 Adrb2 Adrb3 Gnas Adcy1 Adcy2 Adcy3 Adcy4 Adcy5 Adcy6 Adcy7 Adcy8 Adcy9 Prkaca Prkacb Prkx Vamp2 Adra1a Adra1b Adra1d Chrm3 Gnaq Plcb1 Plcb3 Plcb4 Plcb2 Prkca Prkcb Prkcg Itpr1 Itpr2 Itpr3 Ryr3 Calm1 Calm4 Calm3 Calm2 Calml3 Calm5 Nos1 Gucy1a3 Gucy1a2 Gucy1b2 Gucy1b3 Prkg1 Prkg2 Cd38 Bst1 Best2 Aqp5 Atp1a1 Atp1a2 Atp1a3 Atp1a4 Atp1b4 Atp1b1 Atp1b2 Atp1b3 Fxyd2 Atp2b1 Atp2b3 Atp2b4 Atp2b2 Slc…
mmu04727	GABAergic synapse	0.0229977	2.01177	0.0229977	0.423349	83	0.0229977	Slc38a1 Slc38a2 Gls2 Gls Gad1 Gad2 Slc32a1 Abat Gabra1 Gabra2 Gabra3 Gabra4 Gabra5 Gabra6 Gabrb1 Gabrb3 Gabrb2 Gabrg1 Gabrg2 Gabrg3 Gabrd Gabre Gabrq Gabrp Prkaca Prkacb Prkx Src Prkca Prkcb Prkcg Hap1 Gabarapl1 Gabarap Gabarapl2 Nsf Trak2 Plcl1 Gphn Gabrr1 Gabrr2 Gabrr3 Cacna1a Cacna1b Cacna1c Cacna1d Cacna1f Cacna1s Gabbr1 Gabbr2 Gnai1 Gnai3 Gnai2 Gnao1 Gnb1 Gnb2 Gnb3 Gnb4 Gnb5 Gng2 Gng3 Gng4 G…
mmu04961	Endocrine and other factor-regulated calcium reabsorption	0.023409	2.0203	0.023409	0.423349	41	0.023409	Pth1r Gnas Adcy6 Adcy9 Prkaca Prkacb Prkx Vdr Esr1 Trpv5 Kl Dnm2 Dnm1 Dnm3 Ap2a2 Ap2a1 Ap2b1 Ap2m1 Ap2s1 Clta Cltb Cltc Rab11a Calb1 Atp1a1 Atp1a2 Atp1a3 Atp1a4 Atp1b4 Atp1b1 Atp1b2 Atp1b3 Fxyd2 Klk1 Klk1b5 Klk1b26 Klk1b9 Klk1b11 Klk1b1 Klk1b8 Klk1b21 Klk1b24 Klk1b22 Klk1b3 Bdkrb2 Gnaq Plcb1 Plcb3 Plcb4 Plcb2 Prkca Prkcb Prkcg Slc8a1 Atp2b1
mmu04142	Lysosome	0.024571	1.97806	0.024571	0.423349	114	0.024571	Atp6v0a1 Atp6v0a2 Tcirg1 Atp6v0a4 Atp6v0d1 Atp6v0d2 Atp6v1h Atp6ap1 Atp6v0c Atp6v0b Ctsa Ctsb Ctsc Ctsd Ctse Ctsf Ctsg Ctsh Ctsj Ctsk Ctsl Ctsm Ctso Ctss Ctsw Ctsz Napsa Lgmn Tpp1 Gla Glb1 Gaa Gba Idua Naga Naglu Galc Gusb Hexa Hexb Manba Man2b1 Neu1 Arsa Arsb Arsg Galns Gns Ids Sgsh Lipa Pla2g15 Dnase2a Dnase2b Smpd1 Asah1 Aga Psap Psapl1 Gm2a Ppt1 Ppt2 Lamp1 Lamp2 Lamp3 Cd68 Cd63 Scarb2 Npc1 Np…
mmu04720	Long-term potentiation	0.0280267	1.92871	0.0280267	0.423349	63	0.0280267	Gria1 Gria2 Adcy1 Adcy8 Prkaca Prkacb Prkx Ppp1r1a Ppp1ca Ppp1cb Ppp1cc Camk2d Camk2g Camk2b Camk2a Rapgef3 Rap1a Rap1b Ppp3cc Ppp3ca Ppp3cb Ppp3r1 Ppp3r2 Grin1 Grin2a Grin2b Grin2c Grin2d Cacna1c Calm1 Calm4 Calm3 Calm2 Calml3 Calm5 Crebbp Ep300 Atf4 Camk4 Hras Kras Nras Araf Braf Raf1 Map2k1 Map2k2 Mapk1 Mapk3 Rps6ka3 Rps6ka1 Rps6ka2 Rps6ka6 Itpr1 Itpr2 Itpr3 Prkca Prkcb Prkcg Grm1 Grm5 Gnaq Pl…
mmu04022	cGMP-PKG signaling pathway	0.0287531	1.90673	0.0287531	0.423349	155	0.0287531	Agtr1a Agtr1b Ednra Ednrb Adra1a Adra1b Adra1d Adra2a Adra2b Adra2c Gnaq Gna11 Gna12 Gna13 Trpc6 Ppp3cc Ppp3ca Ppp3cb Ppp3r1 Ppp3r2 Mef2a Mef2b Mef2c Mef2d Nfatc1 Nfatc2 Nfatc3 Nfatc4 Srf Gata4 Nppb Npr1 Npr2 Prkg1 Prkg2 Cacna1c Cacna1d Cacna1f Cacna1s Kcnma1 Kcnu1 Kcnmb1 Kcnmb2 Kcnmb3 Kcnmb4 Slc8a1 Slc8a2 Slc8a3 Atp1a1 Atp1a2 Atp1a3 Atp1a4 Atp1b4 Atp1b1 Atp1b2 Atp1b3 Fxyd2 Atp2b1 Atp2b3 Atp2b4 A…
mmu04114	Oocyte meiosis	0.0307918	1.87995	0.0307918	0.423349	100	0.0307918	Ins2 Ins1 Igf1 Igf1r Pgr Ar Adcy1 Adcy2 Adcy3 Adcy4 Adcy5 Adcy6 Adcy7 Adcy8 Adcy9 Prkaca Prkacb Prkx Aurka Cpeb1 Mos Map2k1 Mapk1 Mapk3 Rps6ka3 Rps6ka1 Rps6ka2 Rps6ka6 Pkmyt1 Ywhaz Ywhab Ywhaq Ywhae Gm2423 Ywhah Ywhag Spdya Spdyb Cdk1 Cdk2 Ppp1ca Ppp1cb Ppp1cc Slk Plk1 Cdc25c Rbx1 Gm9840 Cul1 Skp1a Fbxw11 Btrc Fbxo5 Anapc1 Anapc2 Cdc27 Anapc4 Anapc5 Cdc16 Anapc7 Cdc23 Anapc10 Anapc11 Cdc26 Anapc1…
mmu00970	Aminoacyl-tRNA biosynthesis	0.0317975	1.8798	0.0317975	0.423349	44	0.0317975	mt-Ta mt-Tr mt-Tn mt-Td mt-Tc mt-Tq mt-Te mt-Tg mt-Th mt-Ti mt-Tl2 mt-Tl1 mt-Tk mt-Tm mt-Tf mt-Tp mt-Ts2 mt-Ts1 mt-Tt mt-Tw mt-Ty mt-Tv Ears2 Eprs Qrsl1 Pet112 Gatc Qars Aars Aars2 Dars Dars2 Nars Nars2 Gars Tars Tarsl2 Tars2 Sars2 Sars Pstk Sepsecs Cars Cars2 Mars Mars2 Mtfmt Vars Vars2 Lars2 Lars Iars Iars2 Kars Rars Rars2 Pars2 Hars Hars2 Fars2 Farsa Farsb Yars Yars2 Wars Wars2
mmu04014	Ras signaling pathway	0.0328875	1.84499	0.0328875	0.423349	204	0.0328875	Egf Fgf1 Fgf2 Fgf3 Fgf4 Fgf5 Fgf7 Fgf8 Fgf9 Fgf10 Fgf11 Fgf12 Fgf13 Fgf14 Fgf16 Fgf17 Fgf18 Fgf15 Fgf20 Fgf21 Fgf22 Fgf23 Fgf6 Klk1b4 Ngf Ins2 Ins1 Igf1 Pdgfa Pdgfb Pdgfc Pdgfd Csf1 Kitl Vegfa Vegfb Pgf Vegfc Figf Hgf Angpt1 Angpt2 Angpt4 Efna1 Efna2 Efna4 Efna5 Efna3 Egfr Fgfr1 Fgfr2 Fgfr3 Fgfr4 Ngfr Insr Igf1r Pdgfra Pdgfrb Csf1r Kit Flt1 Flt4 Kdr Met Tek Epha2 Grb2 Gab1 Gab2 Shc1 Shc2 Shc3 Shc…
mmu04915	Estrogen signaling pathway	0.0340626	1.83486	0.0340626	0.423349	94	0.0340626	Esr1 Esr2 Hsp90aa1 Hsp90ab1 Hsp90b1 Fkbp4 14229 Hspa8 Hspa1l Hspa1a Hspa2 Hspa1b Fos Jun Sp1 Gper1 Gnas Src Mmp2 Mmp9 Hbegf Adcy1 Adcy2 Adcy3 Adcy4 Adcy5 Adcy6 Adcy7 Adcy8 Adcy9 Prkaca Prkacb Prkx Creb1 Atf2 Atf4 Creb3 Creb3l1 Creb3l2 Creb3l3 Creb3l4 Creb5 Atf6b Egfr Shc1 Shc2 Shc3 Shc4 Grb2 Sos1 Sos2 Hras Kras Nras Raf1 Map2k1 Map2k2 Mapk1 Mapk3 Pik3cg Pik3ca Pik3cd Pik3cb Pik3r2 Pik3r1 Pik3r5 P…
mmu04015	Rap1 signaling pathway	0.0380892	1.77794	0.0380892	0.432175	202	0.0380892	Rap1a Rap1b Mras Rapgef5 Dock4 Grin1 Grin2a Grin2b Calm1 Calm4 Calm3 Calm2 Calml3 Calm5 F2r F2rl3 P2ry1 Fpr1 Lpar1 Lpar2 Lpar3 Lpar4 Lpar5 Adora2a Adora2b Gnas Adcy1 Adcy2 Adcy3 Adcy4 Adcy5 Adcy6 Adcy7 Adcy8 Adcy9 Rapgef3 Rapgef4 Gnaq Plcb1 Plcb3 Plcb4 Plcb2 Rasgrp3 Rasgrp2 Egf Fgf1 Fgf2 Fgf3 Fgf4 Fgf5 Fgf7 Fgf8 Fgf9 Fgf10 Fgf11 Fgf12 Fgf13 Fgf14 Fgf16 Fgf17 Fgf18 Fgf15 Fgf20 Fgf21 Fgf22 Fgf23 Fg…
mmu00020	Citrate cycle (TCA cycle)	0.0396105	1.78899	0.0396105	0.432175	29	0.0396105	Cs Csl Acly Aco2 Aco1 Idh1 Idh2 Idh3g Idh3a Idh3b 4933405O20Rik Ogdh Ogdhl Dlst Dld Suclg1 Suclg2 Sucla2 Sdha Sdhb Sdhc Sdhd Fh1 Mdh1 Mdh2 Pcx Pck1 Pck2 Pdha1 Pdha2 Pdhb Dlat
mmu00230	Purine metabolism	0.0429601	1.72263	0.0429601	0.432175	163	0.0429601	Nudt9 Adprm Nudt5 Pgm2 Pgm1 Prps1 Prps2 Prps1l3 Prps1l1 Ppat Gart Pfas Paics Adsl Atic Aprt Nt5e Nt5c2 Nt5c3 Nt5c1b Nt5c1a Nt5c Nt5m Nt5c3b 4933425L06Rik Pnp Pnp2 Hprt Impdh1 Impdh2 Gm15210 Nme6 Nme2 Nme4 Nme3 Nme7 Nme1 Nme5 Entpd1 Entpd3 Entpd8 Cant1 Entpd4 Gm21685 Entpd5 Entpd6 Nudt16 1700080E11Rik Itpa Xdh Nudt2 Gmps Gmpr Gmpr2 Gda Guk1 Pkm Pklr Rrm1 Rrm2b Rrm2 Dguok Polr1a Polr1b Znrd1 Twistn…
mmu04020	Calcium signaling pathway	0.0435369	1.71626	0.0435369	0.432175	167	0.0435369	Slc8a1 Slc8a2 Slc8a3 Atp2b1 Atp2b3 Atp2b4 Atp2b2 Chrm1 Chrm3 Chrm5 Adora2a Adora2b Adrb1 Adrb2 Adrb3 Drd1a Drd5 Hrh2 Htr4 Htr5a Htr5b Htr6 Htr7 Gnas Gnal Adcy1 Adcy2 Adcy3 Adcy4 Adcy7 Adcy8 Adcy9 Prkaca Prkacb Prkx Pln Atp2a1 Atp2a2 Atp2a3 Stim1 Stim2 Orai1 Orai2 Orai3 Cacna1c Cacna1d Cacna1f Cacna1s Cacna1a Cacna1b Cacna1e Cacna1g Cacna1h Cacna1i Chrna7 P2rx1 P2rx2 P2rx3 P2rx4 P2rx5 P2rx7 P2rx6 …
mmu04911	Insulin secretion	0.0449042	1.70744	0.0449042	0.432175	78	0.0449042	Slc2a1 Slc2a2 Gck Trpm4 Atp1a1 Atp1a2 Atp1a3 Atp1a4 Atp1b4 Atp1b1 Atp1b2 Atp1b3 Fxyd2 Abcc8 Kcnj11 Cacna1c Cacna1d Cacna1f Cacna1s Camk2d Camk2g Camk2b Camk2a Kcnma1 Kcnu1 Kcnmb1 Kcnmb2 Kcnmb3 Kcnmb4 Kcnn1 Kcnn2 Kcnn3 Kcnn4 Gcg Glp1r Gip Gpr119 Adcyap1 Adcyap1r1 Gnas Adcy1 Adcy2 Adcy3 Adcy4 Adcy5 Adcy6 Adcy7 Adcy8 Adcy9 Prkaca Prkacb Prkx Creb1 Atf2 Atf4 Creb3 Creb3l1 Creb3l2 Creb3l3 Creb3l4 Creb…
mmu03040	Spliceosome	0.0496517	1.65439	0.0496517	0.432175	126	0.0496517	Ddx46 Ddx39b Dhx16 Dhx38 Cdc40 Prpf18 Dhx8 Slu7 Dhx15 Snrpb Snrpd1 Snrpd2 Snrpd3 Snrpe Snrpf Snrpg Snrnp70 Snrpa Snrpc Prpf40b Prpf40a Rbm25 Ddx5 Tcerg1 Snrpa1 Snrpb2 Sf3a1 Sf3a2 Sf3a3 Sf3b1 Sf3b2 Sf3b3 Sf3b4 Sf3b5 Sf3b6 Phf5a Ddx42 U2af1 U2af1l4 U2af2 Puf60 Smndc1 Rbm17 Cherp U2surp Lsm2 Lsm3 Lsm4 Lsm5 Lsm6 Lsm7 Lsm8 Prpf3 Prpf4 Ppih Gm17748 Prpf31 Nhp2l1 100862468 Snrnp27 Usp39 Sart1 Zmat2 Prpf…
